# Supplementary material for: Differential expression of miRNAs in acute myeloid leukemia quantified by Nextgen sequencing of whole blood samples
Source: PLoS One. 2019 Mar 20;14(3):e0213078. doi: 10.1371/journal.pone.0213078 (PMC6426230; doi:10.1371/journal.pone.0213078)
Supplement: S1 Table — This table shows the statistical analysis for each of 996 miRNAs for patients with NPM1+/FLT3+ AML versus normal controls. Results are listed in decreasing order of adjusted P. Value. (XLSX) [file pone.0213078.s001.xlsx]

## Sheet: NPM1+FLT3+ vs control
	logFC	AveExpr	t	P.Value	adj.P.Val	B
hsa-miR-10a-5p	6.83057	11.727	14.7139	1.25e-08	1.24e-05	10.2404
hsa-miR-146b-5p	2.10744	8.40233	11.3429	1.9e-07	7.79e-05	7.74757
hsa-miR-181a-3p	2.26616	1.83081	11.1102	2.35e-07	7.79e-05	7.5454
hsa-miR-155-5p	2.54015	4.45104	10.6563	3.59e-07	8.95e-05	7.13787
hsa-miR-199b-5p	1.60877	0.11526	9.28545	1.44e-06	0.000286217	5.79178
hsa-miR-24-3p	1.56728	4.74132	8.63964	2.92e-06	0.000485333	5.09096
hsa-miR-19b-3p	1.3733	5.38375	7.89507	6.99e-06	0.00099396	4.2235
hsa-miR-425-5p	-0.711429	12.1039	-7.57334	1.04e-05	0.00129101	3.82756
hsa-let-7a-3p	1.32595	1.73379	7.13861	1.8e-05	0.00182977	3.27112
hsa-miR-4301	-1.55476	6.61696	-7.12396	1.84e-05	0.00182977	3.25194
hsa-miR-181a-2-3p	-0.758535	4.24929	-7.02718	2.08e-05	0.00188747	3.12442
hsa-miR-335-5p	1.18494	1.08292	6.95975	2.28e-05	0.00189072	3.03481
hsa-miR-10b-5p	1.40651	5.06741	6.65885	3.41e-05	0.00247752	2.62725
hsa-miR-328-3p	-1.38032	5.21028	-6.5714	3.84e-05	0.00247752	2.50642
hsa-miR-142-3p	1.75522	3.07846	6.56232	3.89e-05	0.00247752	2.4938
hsa-miR-3615	-1.29978	7.19443	-6.54533	3.98e-05	0.00247752	2.47017
hsa-miR-23a-3p	1.48415	5.91691	6.48551	4.32e-05	0.00253198	2.38667
hsa-miR-27a-3p	2.28239	2.65029	6.3316	5.35e-05	0.00296231	2.16944
hsa-miR-181b-5p	1.32535	5.85463	6.05938	7.88e-05	0.0041306	1.77683
hsa-miR-125b-2-3p	1.25825	-0.395332	5.92452	9.58e-05	0.00477004	1.57832
hsa-miR-29b-3p	1.22495	1.5388	5.87596	0.000102824	0.0048768	1.50617
hsa-miR-21-3p	1.87088	3.98978	5.76769	0.000120579	0.00545893	1.34409
hsa-miR-30e-3p	1.32271	6.50573	5.58387	0.00015862	0.00686895	1.06495
hsa-miR-10a-3p	1.35982	-0.81582	5.55081	0.000166723	0.006919	1.01421
hsa-miR-500a-3p	0.48185	6.44677	5.50718	0.000178097	0.00709539	0.947008
hsa-miR-451a	0.981369	14.6138	5.46449	0.000190023	0.00727935	0.880996
hsa-miR-92a-3p	-0.730022	15.1052	-5.39193	0.000212284	0.0078309	0.768169
hsa-miR-4732-3p	-1.27012	4.78542	-5.044	0.000364851	0.0129783	0.216546
hsa-miR-223-3p	0.891957	6.86983	4.89817	0.000460157	0.015804	-0.0197747
hsa-miR-371b-5p	0.521138	-1.19777	4.87098	0.000480667	0.0159581	-0.0641677
hsa-miR-582-3p	1.34337	-0.122043	4.81561	0.000525463	0.0168324	-0.15487
hsa-miR-106b-3p	-0.677685	7.17085	-4.79779	0.000540802	0.0168324	-0.184154
hsa-miR-3200-5p	-0.911068	1.94498	-4.76264	0.000572458	0.0172778	-0.242047
hsa-miR-486-5p	-1.01073	20.2135	-4.72403	0.000609486	0.0178543	-0.30582
hsa-miR-339-5p	0.654592	2.60942	4.69566	0.000638293	0.018164	-0.352804
hsa-miR-3688-3p	1.05404	2.1895	4.58011	0.000771274	0.0213386	-0.545264
hsa-miR-4685-3p	-1.35783	3.4851	-4.53448	0.000831531	0.0223839	-0.62173
hsa-miR-28-5p	1.371	2.73034	4.43865	0.000974746	0.0255486	-0.783184
hsa-miR-378c	0.652454	-1.65064	4.39266	0.00105245	0.026878	-0.861072
hsa-miR-29a-3p	1.22359	2.81785	4.35972	0.00111207	0.0271801	-0.91701
hsa-miR-181b-3p	0.360659	-2.11882	4.35609	0.00111886	0.0271801	-0.923185
hsa-miR-338-3p	0.918728	-0.348427	4.25345	0.00132969	0.0315327	-1.09833
hsa-miR-199a-5p	-0.542008	1.57513	-4.18055	0.00150439	0.0348459	-1.22344
hsa-miR-6503-3p	1.37488	-0.294645	4.16606	0.00154187	0.0349023	-1.24838
hsa-miR-361-3p	-0.564972	5.94451	-4.0739	0.00180424	0.0390739	-1.40748
hsa-miR-1307-5p	0.949864	3.52654	4.07378	0.00180462	0.0390739	-1.40769
hsa-miR-3605-3p	-0.866437	2.02746	-3.98035	0.00211844	0.0440786	-1.56984
hsa-miR-340-5p	1.84442	3.26127	3.97876	0.00212427	0.0440786	-1.57261
hsa-miR-6511b-3p	-0.768444	1.24432	-3.96466	0.00217647	0.0442401	-1.59715
hsa-miR-1910-5p	0.295654	-2.29297	3.92618	0.00232589	0.0451966	-1.66421
hsa-miR-6882-5p	0.286345	-2.91913	3.92034	0.0023495	0.0451966	-1.67442
hsa-miR-3667-5p	0.285098	-2.92661	3.91784	0.00235966	0.0451966	-1.67877
hsa-miR-195-5p	0.287016	-2.52365	3.89235	0.00246606	0.0455128	-1.7233
hsa-miR-548al	0.268147	-3.09331	3.88583	0.00249404	0.0455128	-1.73468
hsa-miR-3922-3p	0.279184	-2.64554	3.8814	0.00251326	0.0455128	-1.74243
hsa-miR-532-3p	-0.726696	3.77245	-3.84896	0.00265873	0.0461577	-1.7992
hsa-miR-3940-3p	-0.886685	3.67078	-3.84435	0.00268009	0.0461577	-1.80727
hsa-miR-484	-0.96166	9.62148	-3.83649	0.00271693	0.0461577	-1.82103
hsa-miR-574-3p	-0.782318	3.63631	-3.83283	0.00273424	0.0461577	-1.82744
hsa-miR-23a-5p	0.83052	-2.18593	3.80353	0.00287723	0.047762	-1.87883
hsa-miR-222-3p	0.996724	3.37074	3.7808	0.00299343	0.0488763	-1.91872
hsa-miR-769-5p	0.98688	3.09513	3.76189	0.0030938	0.0491222	-1.95194
hsa-miR-378d	0.407413	-3.17127	3.75943	0.00310713	0.0491222	-1.95627
hsa-miR-22-3p	0.596768	11.1102	3.68874	0.00351601	0.052916	-2.08068
hsa-let-7f-1-3p	0.993824	0.366716	3.6851	0.00353849	0.052916	-2.08709
hsa-miR-576-5p	-0.492968	5.88135	-3.68458	0.00354173	0.052916	-2.08801
hsa-miR-3128	0.397729	-2.42203	3.6817	0.00355961	0.052916	-2.09308
hsa-miR-6511a-3p	-0.959749	1.7903	-3.65873	0.003706	0.054282	-2.13359
hsa-miR-196b-5p	1.07999	-0.125502	3.5771	0.0042782	0.0617549	-2.27778
hsa-miR-7706	-0.839495	5.2402	-3.54366	0.00453814	0.0643629	-2.33694
hsa-miR-223-5p	1.23912	0.856883	3.53745	0.00458812	0.0643629	-2.34792
hsa-miR-423-5p	-0.707101	10.254	-3.52678	0.00467545	0.064677	-2.36682
hsa-miR-148b-3p	0.805802	5.84063	3.42281	0.00562061	0.0766866	-2.5511
hsa-miR-152-3p	0.820222	-0.118755	3.40404	0.0058111	0.0782142	-2.58441
hsa-miR-502-5p	0.708884	-1.32845	3.36603	0.00621725	0.082565	-2.65187
hsa-miR-342-3p	-0.564826	6.52792	-3.33224	0.00660264	0.0863049	-2.71187
hsa-let-7i-5p	-1.32135	8.38405	-3.32635	0.00667216	0.0863049	-2.72232
hsa-miR-28-3p	1.02497	6.58242	3.31521	0.00680599	0.0869072	-2.74211
hsa-miR-221-5p	0.670848	-0.374215	3.29613	0.00704147	0.088776	-2.776
hsa-miR-335-3p	0.886615	2.18411	3.2555	0.00757079	0.0936471	-2.84815
hsa-miR-362-5p	1.43165	3.61627	3.24524	0.00771083	0.0936471	-2.86639
hsa-miR-378a-3p	0.781445	6.84449	3.24225	0.00775212	0.0936471	-2.8717
hsa-miR-4662a-5p	0.332955	-1.88214	3.23852	0.00780392	0.0936471	-2.87832
hsa-miR-181c-3p	1.25812	0.58017	3.12793	0.0095112	0.112776	-3.07469
hsa-miR-27a-5p	0.376776	-1.8792	3.08356	0.0102983	0.120671	-3.15339
hsa-miR-671-3p	0.792734	1.92858	3.0698	0.0105555	0.120882	-3.17779
hsa-miR-18b-3p	-0.483059	-0.131709	-3.06771	0.0105952	0.120882	-3.18149
hsa-miR-3939	0.369181	-1.82385	3.06325	0.0106804	0.120882	-3.18941
hsa-miR-92b-3p	-0.632029	9.78231	-3.05521	0.0108354	0.121259	-3.20365
hsa-miR-409-3p	-1.46821	3.41609	-3.03495	0.0112366	0.124351	-3.23956
hsa-miR-4286	-0.568929	0.922056	-3.01952	0.0115521	0.124906	-3.26689
hsa-miR-4638-3p	0.36132	-1.52241	3.01498	0.0116465	0.124906	-3.27492
hsa-miR-582-5p	0.567806	-2.74909	3.00953	0.011761	0.124906	-3.28457
hsa-miR-636	-0.547304	1.10901	-3.00568	0.0118426	0.124906	-3.29139
hsa-miR-15b-3p	0.615506	3.81373	2.99446	0.0120834	0.124906	-3.31123
hsa-miR-421	0.58909	4.45372	2.99243	0.0121277	0.124906	-3.31484
hsa-miR-29c-5p	0.961645	1.76629	2.99074	0.0121645	0.124906	-3.31783
hsa-miR-26a-2-3p	0.389385	-1.03759	2.95733	0.0129164	0.129169	-3.3769
hsa-miR-5010-3p	-0.922493	2.87887	-2.95314	0.0130139	0.129169	-3.3843
hsa-miR-30c-1-3p	0.522331	0.640531	2.95032	0.01308	0.129169	-3.38928
hsa-miR-24-2-5p	0.68238	-1.6518	2.94954	0.0130984	0.129169	-3.39067
hsa-miR-146a-5p	0.549734	8.54642	2.9235	0.0137254	0.134025	-3.43665
hsa-miR-146b-3p	0.539574	0.710521	2.88957	0.0145882	0.141067	-3.49652
hsa-miR-942-5p	-0.8426	3.92546	-2.85623	0.0154885	0.147984	-3.55524
hsa-miR-130b-5p	-0.441101	3.33384	-2.85221	0.0156007	0.147984	-3.56231
hsa-miR-148a-3p	1.03273	7.5118	2.81913	0.0165558	0.154594	-3.62048
hsa-miR-425-3p	0.553418	1.76439	2.81738	0.016608	0.154594	-3.62356
hsa-miR-219a-1-3p	-0.295337	-0.907201	-2.8117	0.0167783	0.154734	-3.63354
hsa-miR-1908-5p	0.385145	-0.749097	2.79018	0.0174395	0.159355	-3.67131
hsa-miR-133a-3p	1.19102	0.683518	2.74939	0.0187646	0.168942	-3.74277
hsa-miR-152-5p	0.358064	-2.7455	2.74751	0.0188279	0.168942	-3.74605
hsa-miR-1249-3p	0.460441	0.006249	2.74024	0.0190751	0.169632	-3.75876
hsa-miR-6833-3p	-0.584037	-0.235001	-2.70405	0.0203551	0.179413	-3.82198
hsa-miR-148a-5p	0.528795	4.68553	2.68885	0.0209177	0.182705	-3.84848
hsa-miR-30b-5p	0.662511	7.54598	2.68413	0.0210955	0.182705	-3.8567
hsa-miR-150-5p	-0.588027	7.75764	-2.67375	0.0214918	0.184533	-3.87477
hsa-miR-744-3p	0.36691	-1.96266	2.66002	0.0220273	0.187515	-3.89866
hsa-miR-503-5p	0.433721	-1.08038	2.6421	0.0227459	0.191991	-3.92978
hsa-miR-744-5p	0.417417	2.27794	2.63203	0.0231601	0.193844	-3.94726
hsa-miR-1260b	-0.651842	0.753549	-2.6241	0.0234917	0.194981	-3.96102
hsa-miR-6857-3p	-0.356357	-0.771939	-2.6132	0.0239543	0.195648	-3.9799
hsa-miR-32-3p	-0.481624	0.368176	-2.61296	0.0239649	0.195648	-3.98032
hsa-miR-4488	-0.393749	-1.02021	-2.58735	0.025089	0.20316	-4.02463
hsa-miR-142-5p	-0.737205	11.9738	-2.57949	0.0254439	0.203228	-4.0382
hsa-miR-99a-5p	0.651293	2.51558	2.57814	0.0255056	0.203228	-4.04054
hsa-miR-6800-3p	-0.407362	0.0263353	-2.57347	0.0257194	0.203306	-4.0486
hsa-miR-361-5p	0.66575	4.59414	2.52888	0.0278526	0.218434	-4.12538
hsa-miR-126-5p	-1.52684	3.69374	-2.5088	0.028869	0.224498	-4.15986
hsa-miR-16-2-3p	-1.31633	6.78251	-2.50479	0.0290766	0.224498	-4.16674
hsa-miR-3656	-0.648975	2.49008	-2.48563	0.0300871	0.230359	-4.19954
hsa-miR-627-5p	0.280379	-1.89295	2.48171	0.0302982	0.230359	-4.20625
hsa-miR-192-5p	0.505496	11.263	2.46225	0.0313671	0.236679	-4.23949
hsa-miR-1180-3p	-0.435067	4.1075	-2.45498	0.0317753	0.237279	-4.25188
hsa-let-7b-3p	0.657506	2.88867	2.45238	0.0319231	0.237279	-4.25632
hsa-miR-625-5p	0.422319	0.0313403	2.4057	0.0346857	0.255903	-4.33565
hsa-miR-323b-3p	-0.473661	-0.931231	-2.39201	0.0355388	0.260269	-4.35882
hsa-miR-4781-3p	-0.514435	-0.141852	-2.37898	0.0363701	0.264413	-4.38085
hsa-miR-3158-3p	-0.658017	4.8298	-2.35836	0.037724	0.272269	-4.41562
hsa-miR-4677-3p	0.385138	3.04997	2.33984	0.0389811	0.279318	-4.44677
hsa-miR-4508	-0.923028	0.45775	-2.33168	0.0395482	0.281357	-4.46048
hsa-miR-6777-3p	-0.61574	1.31725	-2.31344	0.0408436	0.28556	-4.49103
hsa-miR-320a	-0.438309	7.83059	-2.3117	0.0409694	0.28556	-4.49394
hsa-miR-3200-3p	-0.659917	0.700837	-2.3097	0.0411141	0.28556	-4.49728
hsa-miR-652-3p	-0.448414	6.92808	-2.30734	0.0412858	0.28556	-4.50123
hsa-miR-324-3p	-0.547862	3.07199	-2.30221	0.0416617	0.286173	-4.50981
hsa-miR-4326	-0.991047	2.87725	-2.29104	0.0424909	0.289869	-4.52845
hsa-miR-194-5p	0.497169	3.77664	2.28281	0.043112	0.292106	-4.54217
hsa-miR-4772-3p	-0.632412	-0.317422	-2.24966	0.0457036	0.303642	-4.59726
hsa-miR-181d-5p	0.628549	1.05753	2.24538	0.0460485	0.303642	-4.60434
hsa-miR-34a-5p	0.508568	-1.35951	2.24154	0.0463608	0.303642	-4.6107
hsa-miR-3675-5p	0.112888	-3.44733	2.2335	0.0470197	0.303642	-4.62399
hsa-miR-3064-3p	0.114865	-3.08187	2.22225	0.0479578	0.303642	-4.64257
hsa-miR-93-3p	-0.57861	2.59528	-2.21861	0.0482654	0.303642	-4.64857
hsa-miR-193a-5p	0.452707	-0.0368904	2.21593	0.0484928	0.303642	-4.65299
hsa-miR-7-1-3p	0.580274	1.06734	2.20574	0.0493669	0.303642	-4.66976
hsa-miR-4687-3p	0.104992	-3.4622	2.20529	0.0494059	0.303642	-4.67051
hsa-miR-5584-5p	0.104992	-3.4622	2.20529	0.0494059	0.303642	-4.67051
hsa-miR-6758-3p	0.104992	-3.4622	2.20529	0.0494059	0.303642	-4.67051
hsa-miR-6866-3p	0.104992	-3.4622	2.20529	0.0494059	0.303642	-4.67051
hsa-miR-1972	0.104439	-3.46569	2.20322	0.0495851	0.303642	-4.6739
hsa-miR-424-5p	0.104439	-3.46569	2.20322	0.0495851	0.303642	-4.6739
hsa-miR-4496	0.104439	-3.46569	2.20322	0.0495851	0.303642	-4.6739
hsa-miR-20b-3p	0.103197	-3.47377	2.1985	0.0499973	0.303642	-4.68167
hsa-miR-873-5p	0.103197	-3.47377	2.1985	0.0499973	0.303642	-4.68167
hsa-miR-6515-5p	0.105539	-3.14757	2.18976	0.0507685	0.306016	-4.69602
hsa-miR-6803-3p	-0.362976	-0.768043	-2.18535	0.0511616	0.306016	-4.70325
hsa-miR-1254	-0.419141	0.568517	-2.18263	0.0514053	0.306016	-4.7077
hsa-miR-3909	0.509148	0.852954	2.18028	0.0516172	0.306016	-4.71155
hsa-miR-664a-3p	-0.323772	4.2299	-2.17066	0.0524926	0.306049	-4.72729
hsa-miR-4504	0.151505	-3.73766	2.16676	0.0528518	0.306049	-4.73367
hsa-miR-548ah-3p	0.151505	-3.73766	2.16676	0.0528518	0.306049	-4.73367
hsa-miR-548p	0.151505	-3.73766	2.16676	0.0528518	0.306049	-4.73367
hsa-miR-940	0.0953779	-3.4054	2.15995	0.053484	0.307919	-4.74478
hsa-miR-27b-3p	0.617467	4.59503	2.15346	0.0540936	0.309639	-4.75537
hsa-miR-3613-3p	-0.435861	0.659229	-2.1483	0.0545821	0.31065	-4.76377
hsa-miR-1289	-0.306658	-1.12609	-2.14383	0.0550096	0.311304	-4.77105
hsa-miR-664b-3p	-0.380628	0.810875	-2.1198	0.0573599	0.322771	-4.81004
hsa-miR-6818-3p	-0.38648	-0.541429	-2.09471	0.0599159	0.332179	-4.85057
hsa-miR-26a-5p	0.447522	11.0533	2.09065	0.0603393	0.332179	-4.8571
hsa-miR-1301-3p	-0.344078	-0.148683	-2.08864	0.0605502	0.332179	-4.86034
hsa-miR-378a-5p	0.773864	3.00043	2.08705	0.0607176	0.332179	-4.8629
hsa-miR-4732-5p	-0.392611	0.744316	-2.08577	0.0608522	0.332179	-4.86495
hsa-miR-3661	-0.275281	-1.51876	-2.06765	0.0627922	0.332179	-4.89404
hsa-miR-208b-3p	0.324773	-3.3886	2.06474	0.0631093	0.332179	-4.8987
hsa-miR-6733-5p	0.263627	-2.79463	2.05795	0.063855	0.332179	-4.90957
hsa-miR-4284	0.181704	-3.26737	2.05019	0.0647172	0.332179	-4.92196
hsa-miR-548aq-3p	0.181704	-3.26737	2.05019	0.0647172	0.332179	-4.92196
hsa-miR-378f	0.181232	-3.2701	2.05002	0.0647359	0.332179	-4.92223
hsa-miR-6502-5p	0.17857	-3.28658	2.049	0.0648506	0.332179	-4.92387
hsa-miR-760	0.17756	-2.96064	2.04122	0.0657275	0.332179	-4.93627
hsa-miR-129-5p	0.165264	-3.44592	2.04083	0.065772	0.332179	-4.9369
hsa-miR-4288	0.165264	-3.44592	2.04083	0.065772	0.332179	-4.9369
hsa-miR-1273e	0.443829	-0.297824	2.03967	0.0659031	0.332179	-4.93873
hsa-miR-30a-5p	0.798774	3.0698	2.03432	0.0665143	0.332179	-4.94725
hsa-miR-641	0.27127	-0.142376	2.02916	0.0671091	0.332179	-4.95546
hsa-miR-625-3p	-0.373143	1.72228	-2.02844	0.0671921	0.332179	-4.9566
hsa-miR-21-5p	1.48079	5.38115	2.00872	0.0695125	0.332179	-4.98786
hsa-miR-6775-3p	-0.384189	-0.665593	-2.00437	0.0700338	0.332179	-4.99473
hsa-miR-3157-3p	-0.458343	-0.160239	-2.00102	0.0704384	0.332179	-5.00002
hsa-miR-3960	-1.05053	2.23793	-1.99622	0.0710212	0.332179	-5.00759
hsa-miR-107	0.481502	-1.08812	1.99088	0.0716758	0.332179	-5.01602
hsa-miR-1537-3p	0.13589	-3.97867	1.98793	0.0720389	0.332179	-5.02065
hsa-miR-182-3p	0.13589	-3.97867	1.98793	0.0720389	0.332179	-5.02065
hsa-miR-222-5p	0.13589	-3.97867	1.98793	0.0720389	0.332179	-5.02065
hsa-miR-372-5p	0.13589	-3.97867	1.98793	0.0720389	0.332179	-5.02065
hsa-miR-3913-3p	0.13589	-3.97867	1.98793	0.0720389	0.332179	-5.02065
hsa-miR-3942-5p	0.13589	-3.97867	1.98793	0.0720389	0.332179	-5.02065
hsa-miR-4482-5p	0.13589	-3.97867	1.98793	0.0720389	0.332179	-5.02065
hsa-miR-4750-5p	0.13589	-3.97867	1.98793	0.0720389	0.332179	-5.02065
hsa-miR-5095	0.13589	-3.97867	1.98793	0.0720389	0.332179	-5.02065
hsa-miR-511-5p	0.13589	-3.97867	1.98793	0.0720389	0.332179	-5.02065
hsa-miR-6128	0.13589	-3.97867	1.98793	0.0720389	0.332179	-5.02065
hsa-miR-6130	0.13589	-3.97867	1.98793	0.0720389	0.332179	-5.02065
hsa-miR-664b-5p	0.13589	-3.97867	1.98793	0.0720389	0.332179	-5.02065
hsa-miR-7155-3p	0.13589	-3.97867	1.98793	0.0720389	0.332179	-5.02065
hsa-miR-891a-5p	0.13589	-3.97867	1.98793	0.0720389	0.332179	-5.02065
hsa-miR-30e-5p	0.639759	7.42633	1.97812	0.0732606	0.332714	-5.03607
hsa-miR-186-5p	0.370878	11.4124	1.9584	0.0757758	0.332714	-5.06697
hsa-miR-6770-3p	0.210051	-3.11091	1.95304	0.0764729	0.332714	-5.07534
hsa-miR-204-5p	-0.780007	-0.0540415	-1.9445	0.0775954	0.332714	-5.08865
hsa-miR-6735-3p	0.224254	-2.59301	1.94299	0.0777955	0.332714	-5.091
hsa-miR-4433b-5p	-0.62848	-0.407039	-1.9341	0.0789838	0.332714	-5.10483
hsa-miR-19a-3p	0.619384	0.599562	1.93201	0.0792662	0.332714	-5.10808
hsa-miR-374b-5p	0.929183	3.21393	1.93192	0.079278	0.332714	-5.10821
hsa-miR-124-3p	0.172067	-3.98481	1.91828	0.0811411	0.332714	-5.12936
hsa-miR-1288-3p	0.172067	-3.98481	1.91828	0.0811411	0.332714	-5.12936
hsa-miR-3194-5p	0.172067	-3.98481	1.91828	0.0811411	0.332714	-5.12936
hsa-miR-92b-5p	0.172067	-3.98481	1.91828	0.0811411	0.332714	-5.12936
hsa-miR-30d-5p	-0.360853	12.2448	-1.91414	0.0817133	0.332714	-5.13576
hsa-miR-1185-1-3p	0.0621131	-4.10637	1.89662	0.0841805	0.332714	-5.16277
hsa-miR-155-3p	0.0621131	-4.10637	1.89662	0.0841805	0.332714	-5.16277
hsa-miR-203a-3p	0.0621131	-4.10637	1.89662	0.0841805	0.332714	-5.16277
hsa-miR-3145-5p	0.0621131	-4.10637	1.89662	0.0841805	0.332714	-5.16277
hsa-miR-3146	0.0621131	-4.10637	1.89662	0.0841805	0.332714	-5.16277
hsa-miR-323a-3p	0.0621131	-4.10637	1.89662	0.0841805	0.332714	-5.16277
hsa-miR-3607-3p	0.0621131	-4.10637	1.89662	0.0841805	0.332714	-5.16277
hsa-miR-3679-5p	0.0621131	-4.10637	1.89662	0.0841805	0.332714	-5.16277
hsa-miR-3687	0.0621131	-4.10637	1.89662	0.0841805	0.332714	-5.16277
hsa-miR-3917	0.0621131	-4.10637	1.89662	0.0841805	0.332714	-5.16277
hsa-miR-4325	0.0621131	-4.10637	1.89662	0.0841805	0.332714	-5.16277
hsa-miR-4421	0.0621131	-4.10637	1.89662	0.0841805	0.332714	-5.16277
hsa-miR-4432	0.0621131	-4.10637	1.89662	0.0841805	0.332714	-5.16277
hsa-miR-4443	0.0621131	-4.10637	1.89662	0.0841805	0.332714	-5.16277
hsa-miR-4646-5p	0.0621131	-4.10637	1.89662	0.0841805	0.332714	-5.16277
hsa-miR-4655-5p	0.0621131	-4.10637	1.89662	0.0841805	0.332714	-5.16277
hsa-miR-4766-5p	0.0621131	-4.10637	1.89662	0.0841805	0.332714	-5.16277
hsa-miR-4777-3p	0.0621131	-4.10637	1.89662	0.0841805	0.332714	-5.16277
hsa-miR-5010-5p	0.0621131	-4.10637	1.89662	0.0841805	0.332714	-5.16277
hsa-miR-5584-3p	0.0621131	-4.10637	1.89662	0.0841805	0.332714	-5.16277
hsa-miR-6737-3p	0.0621131	-4.10637	1.89662	0.0841805	0.332714	-5.16277
hsa-miR-6770-5p	0.0621131	-4.10637	1.89662	0.0841805	0.332714	-5.16277
hsa-miR-876-3p	0.0621131	-4.10637	1.89662	0.0841805	0.332714	-5.16277
hsa-miR-130a-3p	-0.358198	5.56542	-1.89413	0.0845367	0.332801	-5.1666
hsa-miR-326	-0.535598	2.45738	-1.8901	0.0851158	0.333394	-5.17279
hsa-miR-7641	-1.03361	5.70154	-1.88748	0.0854951	0.333394	-5.17682
hsa-miR-29c-3p	0.797377	0.748343	1.88612	0.0856915	0.333394	-5.1789
hsa-miR-3173-5p	-0.269409	-1.41705	-1.8799	0.0865986	0.333959	-5.18843
hsa-miR-548aa	0.233943	-1.50784	1.87377	0.087501	0.333959	-5.19781
hsa-miR-548ap-3p	0.233943	-1.50784	1.87377	0.087501	0.333959	-5.19781
hsa-miR-548t-3p	0.233943	-1.50784	1.87377	0.087501	0.333959	-5.19781
hsa-miR-660-5p	0.868343	3.33079	1.87369	0.0875134	0.333959	-5.19794
hsa-miR-1260a	-0.528735	1.77191	-1.86892	0.0882212	0.335375	-5.20522
hsa-miR-941	0.483439	7.0594	1.85842	0.0897999	0.340079	-5.22124
hsa-miR-6817-3p	-0.377714	-0.723444	-1.85315	0.090602	0.341817	-5.22926
hsa-miR-98-3p	0.3344	-1.67672	1.81251	0.0970065	0.364598	-5.29069
hsa-miR-5100	-0.493427	1.63591	-1.79787	0.0994122	0.372235	-5.31263
hsa-miR-340-3p	0.53153	0.976077	1.78478	0.101609	0.379037	-5.33217
hsa-miR-4749-3p	-0.191592	-2.02357	-1.76993	0.104155	0.387085	-5.35425
hsa-miR-6087	-0.480955	-0.657577	-1.76696	0.104671	0.387474	-5.35865
hsa-miR-151a-5p	-0.268807	8.43362	-1.76352	0.105273	0.387474	-5.36375
hsa-miR-378i	-0.22121	-1.28703	-1.76264	0.105427	0.387474	-5.36505
hsa-miR-374a-5p	0.624829	-0.155992	1.76018	0.105859	0.387632	-5.3687
hsa-miR-151b	-0.265646	8.44076	-1.75405	0.106942	0.390162	-5.37774
hsa-miR-190a-5p	-0.273381	-1.66434	-1.7375	0.109918	0.399555	-5.40211
hsa-miR-30d-3p	0.585432	0.466096	1.72319	0.11255	0.407635	-5.42306
hsa-miR-126-3p	-0.759587	1.50602	-1.71749	0.113614	0.409998	-5.43138
hsa-miR-942-3p	-0.203551	-1.98593	-1.70689	0.115616	0.415718	-5.44681
hsa-miR-210-5p	-0.228295	-1.829	-1.69512	0.117877	0.422324	-5.46387
hsa-miR-7976	-0.34053	1.64794	-1.68693	0.119474	0.426509	-5.47571
hsa-miR-18a-3p	-0.463699	3.3365	-1.67816	0.121205	0.428977	-5.48835
hsa-let-7f-2-3p	0.306755	-1.93957	1.6769	0.121456	0.428977	-5.49016
hsa-miR-1306-5p	-0.329531	0.399301	-1.67674	0.121489	0.428977	-5.4904
hsa-miR-6852-5p	-0.551172	0.534699	-1.67473	0.121888	0.428977	-5.49328
hsa-miR-93-5p	-0.852041	9.00885	-1.66868	0.123101	0.431719	-5.50196
hsa-miR-188-3p	0.153985	-2.63699	1.65125	0.126658	0.442635	-5.52689
hsa-miR-570-3p	0.156139	-2.90871	1.64021	0.128956	0.449092	-5.54259
hsa-miR-1273a	-0.77533	2.06064	-1.63067	0.130972	0.454522	-5.5561
hsa-miR-6794-5p	-0.624161	0.751673	-1.62385	0.132429	0.457984	-5.56572
hsa-miR-4797-5p	0.270783	-1.90619	1.62149	0.132938	0.458151	-5.56905
hsa-miR-3187-3p	-0.445942	-0.236039	-1.61936	0.133398	0.458152	-5.57206
hsa-miR-5581-3p	0.188611	-0.266768	1.61602	0.134121	0.459055	-5.57675
hsa-miR-4419a	-0.582508	-0.572369	-1.61277	0.134829	0.459898	-5.58132
hsa-miR-5006-3p	-0.214658	-1.9597	-1.58949	0.139996	0.475891	-5.61388
hsa-miR-561-5p	0.290071	-0.390396	1.5808	0.141969	0.480956	-5.62596
hsa-miR-627-3p	0.405793	0.305136	1.56523	0.145565	0.491466	-5.64749
hsa-miR-144-3p	-0.782495	0.327706	-1.56215	0.146285	0.492229	-5.65174
hsa-miR-548e-3p	0.290289	-0.859788	1.53916	0.151761	0.508935	-5.68324
hsa-miR-29b-2-5p	-0.303026	-1.74957	-1.53318	0.153214	0.511146	-5.69138
hsa-miR-6868-3p	-0.355597	-1.12861	-1.53223	0.153446	0.511146	-5.69268
hsa-miR-532-5p	0.295744	5.57696	1.52344	0.155608	0.516619	-5.70461
hsa-miR-197-3p	-0.303035	5.18294	-1.52023	0.156404	0.517536	-5.70896
hsa-miR-145-5p	-0.488627	1.29917	-1.50697	0.159727	0.524944	-5.72684
hsa-miR-4521	0.134575	-3.47832	1.50501	0.160224	0.524944	-5.72948
hsa-miR-7848-3p	0.134575	-3.47832	1.50501	0.160224	0.524944	-5.72948
hsa-miR-2355-5p	0.175917	-3.06434	1.50161	0.161089	0.526046	-5.73405
hsa-miR-618	-0.227501	-1.48922	-1.49833	0.161925	0.527051	-5.73844
hsa-miR-4674	0.187163	-2.85509	1.49564	0.162616	0.527328	-5.74205
hsa-miR-3130-5p	0.189005	-1.24328	1.49388	0.163069	0.527328	-5.74441
hsa-miR-134-5p	-0.428087	-0.0604202	-1.48114	0.166378	0.535343	-5.7614
hsa-miR-183-5p	-0.449266	7.04702	-1.48021	0.166623	0.535343	-5.76264
hsa-miR-3620-3p	-0.35764	0.523926	-1.47227	0.168717	0.540329	-5.77318
hsa-miR-3913-5p	-0.377451	-1.24536	-1.45784	0.172579	0.550924	-5.79222
hsa-miR-1976	-0.380755	0.926172	-1.4472	0.175477	0.55758	-5.8062
hsa-miR-363-3p	-0.287453	10.441	-1.44498	0.176084	0.55758	-5.80909
hsa-miR-4745-3p	-0.149064	-2.3224	-1.44262	0.176736	0.55758	-5.81219
hsa-miR-4779	-0.142165	-1.84715	-1.44201	0.176903	0.55758	-5.81298
hsa-miR-1285-5p	-0.31048	0.805967	-1.43794	0.178031	0.559111	-5.81829
hsa-miR-6812-3p	-0.169203	-1.45826	-1.43389	0.179159	0.559111	-5.82357
hsa-let-7a-5p	0.475535	9.80971	1.43314	0.179367	0.559111	-5.82454
hsa-miR-143-3p	-0.586862	4.41995	-1.43218	0.179634	0.559111	-5.82579
hsa-miR-454-5p	-0.299609	4.64995	-1.42638	0.181263	0.562425	-5.83332
hsa-miR-6741-3p	-0.40232	0.15048	-1.41761	0.183751	0.568372	-5.84468
hsa-miR-548av-3p	0.394453	0.973097	1.41513	0.184457	0.56879	-5.84787
hsa-miR-5189-3p	-0.269473	-1.19837	-1.39615	0.189954	0.583934	-5.87224
hsa-miR-4747-3p	-0.15788	-1.82761	-1.37737	0.195528	0.599217	-5.89612
hsa-miR-6772-3p	-0.195881	-2.42383	-1.37519	0.196182	0.599379	-5.89887
hsa-miR-589-5p	0.16988	5.49049	1.3611	0.200464	0.610587	-5.91662
hsa-miR-128-1-5p	-0.206953	-1.33164	-1.35849	0.201264	0.611155	-5.91988
hsa-miR-1246	0.791083	1.29044	1.35297	0.20297	0.614419	-5.9268
hsa-miR-598-3p	0.30199	-1.86701	1.34957	0.204026	0.614419	-5.93104
hsa-miR-7-5p	0.510895	4.20977	1.34749	0.204675	0.614419	-5.93364
hsa-miR-4497	-0.223424	-2.24373	-1.34515	0.205403	0.614419	-5.93654
hsa-miR-342-5p	-0.288282	0.456828	-1.34509	0.205423	0.614419	-5.93662
hsa-miR-548at-5p	-0.226268	-2.17067	-1.33388	0.208957	0.623119	-5.95054
hsa-miR-6503-5p	0.265872	-1.67663	1.33152	0.209705	0.62348	-5.95344
hsa-miR-4473	0.20247	-1.22846	1.3254	0.21166	0.625316	-5.96099
hsa-miR-3691-5p	0.198034	-0.751003	1.32452	0.211944	0.625316	-5.96208
hsa-miR-6073	-0.251535	-1.56397	-1.3237	0.212206	0.625316	-5.96308
hsa-miR-136-3p	0.133176	-3.07039	1.31883	0.213779	0.628093	-5.96907
hsa-miR-580-3p	0.131673	-3.3859	1.31539	0.214891	0.629187	-5.97328
hsa-miR-26b-3p	-0.289351	2.85329	-1.31378	0.215414	0.629187	-5.97525
hsa-miR-6837-3p	-0.24477	-1.52	-1.31035	0.216534	0.630607	-5.97945
hsa-miR-6735-5p	-0.189343	-1.91849	-1.29605	0.22125	0.642463	-5.99684
hsa-miR-4659a-3p	-0.230273	-1.18815	-1.28897	0.223612	0.647366	-6.00539
hsa-miR-1343-3p	0.0852524	-2.22295	1.28711	0.224238	0.647366	-6.00764
hsa-miR-20a-5p	0.633203	2.45619	1.25756	0.234356	0.674621	-6.04295
hsa-miR-5009-5p	-0.254698	-1.80853	-1.25301	0.235944	0.676199	-6.04833
hsa-miR-4755-5p	-0.214077	-0.466338	-1.25145	0.236494	0.676199	-6.05018
hsa-miR-3684	0.130143	-3.35771	1.25017	0.236941	0.676199	-6.05168
hsa-miR-1285-3p	-0.400683	3.45562	-1.24653	0.238224	0.677918	-6.05597
hsa-miR-4797-3p	0.195674	-1.39776	1.23834	0.241129	0.682693	-6.06558
hsa-miR-106b-5p	0.592728	3.38385	1.23794	0.241273	0.682693	-6.06605
hsa-miR-3199	-0.211472	-1.79807	-1.2337	0.242789	0.684812	-6.07101
hsa-miR-125b-5p	-0.596863	2.84584	-1.23201	0.243397	0.684812	-6.07298
hsa-miR-548o-3p	0.333336	0.939754	1.2297	0.244228	0.685214	-6.07568
hsa-miR-296-5p	-0.32994	0.48122	-1.22306	0.246628	0.689954	-6.08339
hsa-miR-25-3p	-0.222372	11.8378	-1.22121	0.247303	0.689954	-6.08554
hsa-miR-181c-5p	0.481204	4.71267	1.2167	0.248948	0.692603	-6.09076
hsa-miR-139-5p	-0.241283	-1.6238	-1.2076	0.252292	0.699952	-6.10123
hsa-miR-769-3p	0.0668284	-3.36413	1.19294	0.257759	0.713132	-6.118
hsa-miR-619-5p	-0.35257	-0.864216	-1.18822	0.259539	0.71607	-6.12337
hsa-miR-6783-5p	0.0591836	-3.71983	1.18007	0.262636	0.720621	-6.13259
hsa-miR-92a-1-5p	0.0591836	-3.71983	1.18007	0.262636	0.720621	-6.13259
hsa-miR-144-5p	-0.961759	3.53546	-1.14983	0.274374	0.750761	-6.16637
hsa-miR-450a-5p	0.179933	-1.64805	1.14415	0.276625	0.754446	-6.17264
hsa-miR-339-3p	0.179944	3.49175	1.14262	0.277236	0.754446	-6.17433
hsa-miR-345-5p	0.172576	5.94952	1.13618	0.279807	0.759368	-6.1814
hsa-miR-1227-3p	-0.271018	-1.29598	-1.1328	0.281165	0.760978	-6.1851
hsa-miR-6749-3p	-0.326154	-1.23017	-1.13015	0.282235	0.761806	-6.188
hsa-miR-548ay-3p	-0.104269	-1.8924	-1.12533	0.284185	0.764997	-6.19325
hsa-miR-381-3p	-0.145409	-1.41944	-1.12081	0.286024	0.765407	-6.19815
hsa-miR-548ad-5p	-0.229382	-2.2048	-1.11929	0.286643	0.765407	-6.19979
hsa-miR-548ae-5p	-0.229382	-2.2048	-1.11929	0.286643	0.765407	-6.19979
hsa-miR-6724-5p	0.127462	-3.29845	1.11722	0.287491	0.765618	-6.20204
hsa-miR-20b-5p	0.248464	1.36031	1.10832	0.291151	0.772219	-6.21163
hsa-miR-125a-5p	-0.358605	5.78559	-1.10315	0.293297	0.772219	-6.21717
hsa-miR-3191-3p	0.1363	-2.56705	1.10306	0.293334	0.772219	-6.21727
hsa-miR-1306-3p	-0.112803	-2.2629	-1.09778	0.295536	0.772219	-6.22291
hsa-miR-6855-3p	-0.140308	-2.18284	-1.09477	0.296795	0.772219	-6.22611
hsa-miR-491-5p	-0.144937	-1.99689	-1.09415	0.297057	0.772219	-6.22678
hsa-miR-3613-5p	-0.0928339	-3.18378	-1.09307	0.297508	0.772219	-6.22791
hsa-miR-190b	-0.185901	-2.12432	-1.0904	0.298631	0.772219	-6.23075
hsa-miR-301a-3p	-0.212096	-2.2981	-1.09007	0.298772	0.772219	-6.2311
hsa-miR-6820-3p	-0.131704	-2.51787	-1.08823	0.299548	0.772219	-6.23305
hsa-miR-3135a	-0.138562	-2.47436	-1.08774	0.299755	0.772219	-6.23357
hsa-miR-654-3p	-0.485733	1.05359	-1.08628	0.300372	0.772219	-6.23511
hsa-miR-548ay-5p	-0.12063	-2.99907	-1.08492	0.300952	0.772219	-6.23656
hsa-miR-548d-5p	-0.12063	-2.99907	-1.08492	0.300952	0.772219	-6.23656
hsa-miR-664a-5p	-0.154036	-2.15154	-1.0797	0.303168	0.772219	-6.24205
hsa-miR-6726-3p	-0.151595	-2.80412	-1.07871	0.303591	0.772219	-6.24309
hsa-miR-485-3p	-0.220329	-2.08548	-1.07763	0.304053	0.772219	-6.24423
hsa-miR-6088	-0.134497	-2.13358	-1.07637	0.304593	0.772219	-6.24555
hsa-miR-7108-3p	-0.167016	-2.26653	-1.07481	0.305261	0.772219	-6.24719
hsa-miR-193a-3p	-0.116266	-2.36857	-1.0743	0.305476	0.772219	-6.24772
hsa-miR-139-3p	-0.122125	-2.9378	-1.06677	0.308719	0.774252	-6.25559
hsa-miR-3127-3p	-0.131167	-2.53236	-1.0649	0.30953	0.774252	-6.25754
hsa-miR-493-3p	-0.230569	-2.3091	-1.06483	0.309562	0.774252	-6.25761
hsa-miR-1229-3p	-0.144813	-0.227472	-1.06271	0.310481	0.774252	-6.25982
hsa-miR-550a-3p	-0.307072	4.3411	-1.06256	0.310545	0.774252	-6.25997
hsa-miR-6743-3p	-0.119904	-3.01428	-1.06164	0.310945	0.774252	-6.26092
hsa-miR-758-3p	-0.162231	-2.61285	-1.05824	0.312423	0.77522	-6.26444
hsa-miR-6894-3p	-0.258368	-0.720594	-1.05713	0.312908	0.77522	-6.26559
hsa-miR-3195	-0.175782	-2.01865	-1.05407	0.314246	0.77522	-6.26875
hsa-miR-6815-3p	-0.107636	-3.09921	-1.05235	0.315002	0.77522	-6.27053
hsa-miR-548h-3p	-0.150378	-2.10362	-1.05007	0.316003	0.77522	-6.27287
hsa-miR-548z	-0.150378	-2.10362	-1.05007	0.316003	0.77522	-6.27287
hsa-miR-486-3p	0.206297	0.244132	1.04097	0.320024	0.781655	-6.2822
hsa-miR-6859-3p	-0.124598	-2.99848	-1.04058	0.320196	0.781655	-6.28259
hsa-miR-877-3p	-0.116609	-2.39123	-1.03737	0.321626	0.783226	-6.28587
hsa-miR-3161	-0.119726	-3.03225	-1.03551	0.322455	0.78333	-6.28776
hsa-miR-17-3p	0.271422	3.18549	1.03228	0.3239	0.784223	-6.29104
hsa-miR-5684	-0.153489	-1.84791	-1.02953	0.325132	0.784223	-6.29382
hsa-miR-6739-3p	-0.167526	-2.76246	-1.02942	0.325185	0.784223	-6.29394
hsa-miR-150-3p	-0.196405	0.10885	-1.02482	0.327256	0.78731	-6.29858
hsa-let-7f-5p	0.422244	7.98222	1.02159	0.328718	0.788912	-6.30184
hsa-miR-129-1-3p	-0.158889	-2.51234	-1.01871	0.330022	0.788912	-6.30473
hsa-miR-1294	-0.277369	1.64112	-1.01674	0.330917	0.788912	-6.3067
hsa-miR-3190-3p	0.155756	-3.18368	1.01463	0.331882	0.788912	-6.30882
hsa-miR-370-3p	0.155756	-3.18368	1.01463	0.331882	0.788912	-6.30882
hsa-miR-574-5p	-0.145492	-1.61042	-1.01002	0.333988	0.792029	-6.31341
hsa-miR-671-5p	0.137187	-3.11429	1.0049	0.336339	0.794826	-6.3185
hsa-miR-4785	0.129183	-2.30287	1.00398	0.336764	0.794826	-6.31941
hsa-miR-4757-3p	0.108443	-2.97569	0.996233	0.340351	0.798348	-6.32707
hsa-miR-6793-3p	-0.165061	-2.16755	-0.995266	0.340801	0.798348	-6.32802
hsa-miR-140-3p	-0.111782	9.39133	-0.994999	0.340925	0.798348	-6.32828
hsa-miR-4448	0.157684	-1.20285	0.993119	0.3418	0.798348	-6.33013
hsa-miR-4755-3p	-0.180224	-1.94926	-0.992126	0.342264	0.798348	-6.3311
hsa-miR-1271-5p	-0.134116	-1.4298	-0.986143	0.345063	0.801681	-6.33696
hsa-miR-874-5p	-0.134036	-1.79075	-0.984152	0.345999	0.801681	-6.3389
hsa-miR-151a-3p	-0.241743	10.375	-0.983921	0.346107	0.801681	-6.33913
hsa-miR-4707-3p	-0.188513	-1.65171	-0.975768	0.349958	0.806918	-6.34704
hsa-miR-4742-3p	-0.253238	-0.00534407	-0.971881	0.351805	0.806918	-6.3508
hsa-miR-500a-5p	-0.148258	-0.651357	-0.969537	0.352922	0.806918	-6.35306
hsa-miR-500b-5p	-0.148258	-0.651357	-0.969537	0.352922	0.806918	-6.35306
hsa-miR-6786-3p	-0.151832	-2.04371	-0.967695	0.353801	0.806918	-6.35483
hsa-miR-6786-5p	0.232032	-0.668445	0.966336	0.354451	0.806918	-6.35613
hsa-miR-3140-3p	0.133866	-2.9384	0.964856	0.35516	0.806918	-6.35755
hsa-miR-3158-5p	0.133866	-2.9384	0.964856	0.35516	0.806918	-6.35755
hsa-miR-1270	-0.16013	-0.762731	-0.963814	0.355659	0.806918	-6.35855
hsa-miR-1299	-0.464747	-1.11204	-0.960923	0.357048	0.807758	-6.36132
hsa-miR-320b	0.190877	0.427054	0.958856	0.358044	0.807758	-6.36329
hsa-miR-185-5p	0.155691	7.35303	0.957029	0.358925	0.807758	-6.36503
hsa-miR-483-3p	0.13343	-1.78274	0.956307	0.359274	0.807758	-6.36572
hsa-miR-451b	0.077005	-3.02486	0.954562	0.360118	0.807833	-6.36738
hsa-miR-6895-3p	0.0745418	-3.05041	0.951552	0.361577	0.807898	-6.37023
hsa-miR-141-3p	-0.164223	-2.29901	-0.951156	0.36177	0.807898	-6.37061
hsa-miR-324-5p	-0.211852	2.76049	-0.944546	0.36499	0.813265	-6.37685
hsa-miR-9-5p	0.057412	-3.62155	0.934498	0.369924	0.82242	-6.38627
hsa-let-7d-3p	-0.163231	4.73318	-0.926209	0.374029	0.829403	-6.39397
hsa-miR-628-5p	0.158498	-2.16279	0.924801	0.37473	0.829403	-6.39527
hsa-miR-320c	0.134876	-1.20837	0.915706	0.379278	0.837606	-6.40365
hsa-miR-1273g-3p	-0.405012	1.48753	-0.900188	0.387126	0.851566	-6.41777
hsa-miR-629-3p	0.0732041	-2.29292	0.89983	0.387309	0.851566	-6.4181
hsa-miR-1296-5p	0.197072	-0.820179	0.895951	0.389289	0.854035	-6.42159
hsa-miR-5096	-0.241365	-0.791509	-0.894128	0.390222	0.8542	-6.42323
hsa-miR-1468-5p	-0.212145	1.20636	-0.892312	0.391153	0.85436	-6.42486
hsa-miR-501-5p	-0.203134	-0.116204	-0.889263	0.392719	0.855904	-6.42759
hsa-miR-330-3p	0.193366	-1.08659	0.878718	0.39817	0.855976	-6.43697
hsa-miR-4714-5p	0.126763	-2.86988	0.876663	0.399238	0.855976	-6.43879
hsa-miR-3117-3p	0.164125	-3.10852	0.875976	0.399596	0.855976	-6.43939
hsa-miR-6734-3p	-0.136659	-1.16137	-0.869823	0.402808	0.855976	-6.44481
hsa-miR-6769b-3p	0.124375	-2.74201	0.867649	0.403948	0.855976	-6.44671
hsa-miR-98-5p	0.410869	4.13446	0.859703	0.40813	0.855976	-6.45364
hsa-miR-6810-3p	0.0566857	-3.58602	0.853668	0.411326	0.855976	-6.45886
hsa-miR-937-3p	-0.211562	-0.590731	-0.851763	0.412339	0.855976	-6.4605
hsa-miR-3196	-0.664694	3.65379	-0.850823	0.412839	0.855976	-6.46131
hsa-miR-6879-3p	0.183375	-1.58831	0.84934	0.413629	0.855976	-6.46259
hsa-miR-4479	-0.153728	-2.38588	-0.847434	0.414646	0.855976	-6.46422
hsa-miR-4775	-0.154451	-2.7433	-0.845637	0.415606	0.855976	-6.46576
hsa-miR-2110	-0.227193	1.79058	-0.838628	0.419365	0.855976	-6.47173
hsa-miR-3176	-0.292434	1.66538	-0.83139	0.423271	0.855976	-6.47786
hsa-miR-5094	0.152999	0.226949	0.830905	0.423534	0.855976	-6.47827
hsa-miR-6798-3p	-0.171687	-0.545543	-0.829994	0.424027	0.855976	-6.47904
hsa-miR-6819-3p	-0.107168	-2.44218	-0.827392	0.425439	0.855976	-6.48122
hsa-miR-7704	-0.139639	0.544623	-0.823018	0.427819	0.855976	-6.48489
hsa-miR-6852-3p	-0.18145	-0.213722	-0.820884	0.428984	0.855976	-6.48667
hsa-miR-1268a	-0.123276	-2.34422	-0.814322	0.432577	0.855976	-6.49212
hsa-miR-1233-3p	-0.155284	-2.81241	-0.814239	0.432623	0.855976	-6.49219
hsa-miR-4518	-0.0767729	-2.52683	-0.813801	0.432863	0.855976	-6.49255
hsa-miR-200c-3p	0.166404	-2.04146	0.812922	0.433347	0.855976	-6.49328
hsa-miR-362-3p	-0.0580869	-2.09041	-0.812752	0.43344	0.855976	-6.49342
hsa-miR-3156-3p	-0.0813964	-2.94862	-0.812554	0.433549	0.855976	-6.49358
hsa-miR-3177-3p	-0.0707412	-2.72853	-0.811364	0.434204	0.855976	-6.49456
hsa-miR-6752-3p	-0.128193	-2.51791	-0.808773	0.435632	0.855976	-6.4967
hsa-miR-610	-0.0806495	-2.47952	-0.807137	0.436535	0.855976	-6.49804
hsa-miR-1273f	0.0966484	-1.78532	0.806468	0.436905	0.855976	-6.49859
hsa-miR-543	-0.0830579	-3.05529	-0.804072	0.438231	0.855976	-6.50055
hsa-miR-301b-3p	-0.0733215	-3.41288	-0.80368	0.438448	0.855976	-6.50087
hsa-miR-374b-3p	-0.0915784	-2.99816	-0.803393	0.438607	0.855976	-6.50111
hsa-miR-6842-3p	-0.207281	1.51911	-0.800329	0.440307	0.855976	-6.50361
hsa-miR-3665	-0.163772	-2.73121	-0.799783	0.440611	0.855976	-6.50406
hsa-miR-6750-3p	-0.0681052	-3.45354	-0.798703	0.441211	0.855976	-6.50493
hsa-miR-7110-3p	-0.0644743	-3.48094	-0.798481	0.441335	0.855976	-6.50512
hsa-miR-6126	-0.0811616	-3.36405	-0.79807	0.441564	0.855976	-6.50545
hsa-miR-4446-3p	-0.0983046	-2.96153	-0.793774	0.443959	0.855976	-6.50893
hsa-miR-3202	-0.0543581	-3.16252	-0.793762	0.443966	0.855976	-6.50894
hsa-miR-6511a-5p	-0.0543581	-3.16252	-0.793762	0.443966	0.855976	-6.50894
hsa-miR-6511b-5p	-0.0543581	-3.16252	-0.793762	0.443966	0.855976	-6.50894
hsa-miR-939-5p	-0.104911	-2.8554	-0.791568	0.445192	0.855976	-6.51072
hsa-miR-2861	-0.0554979	-3.55693	-0.791298	0.445343	0.855976	-6.51093
hsa-miR-32-5p	-0.0554979	-3.55693	-0.791298	0.445343	0.855976	-6.51093
hsa-miR-499a-5p	-0.0554979	-3.55693	-0.791298	0.445343	0.855976	-6.51093
hsa-miR-6772-5p	-0.0554979	-3.55693	-0.791298	0.445343	0.855976	-6.51093
hsa-miR-3151-3p	-0.0577042	-3.13566	-0.791248	0.445372	0.855976	-6.51097
hsa-miR-3622a-3p	-0.105393	-3.22935	-0.790164	0.445979	0.855976	-6.51185
hsa-miR-410-3p	-0.0965688	-2.21769	-0.790128	0.445999	0.855976	-6.51188
hsa-miR-4786-5p	-0.0996453	-2.82095	-0.789022	0.446619	0.855976	-6.51277
hsa-miR-375	-0.0694079	-3.01644	-0.788323	0.447011	0.855976	-6.51333
hsa-miR-3125	-0.11058	-3.20333	-0.788163	0.447101	0.855976	-6.51346
hsa-miR-615-5p	-0.276866	0.521537	-0.786836	0.447846	0.855976	-6.51453
hsa-miR-101-5p	-0.104752	-3.15206	-0.786585	0.447987	0.855976	-6.51473
hsa-miR-188-5p	0.17592	-2.23869	0.786297	0.448149	0.855976	-6.51496
hsa-miR-1538	0.150331	-1.38788	0.786226	0.448189	0.855976	-6.51501
hsa-miR-660-3p	-0.0965071	-2.56277	-0.785823	0.448415	0.855976	-6.51534
hsa-miR-1237-3p	0.0713423	-2.74397	0.784613	0.449096	0.855976	-6.51631
hsa-miR-3929	-0.110388	-2.82021	-0.783571	0.449683	0.855976	-6.51714
hsa-miR-6893-3p	-0.129922	-3.00912	-0.778754	0.452401	0.855976	-6.52098
hsa-miR-99b-5p	-0.294298	5.73379	-0.777179	0.453292	0.855976	-6.52223
hsa-miR-215-5p	0.146425	-0.4739	0.776139	0.453881	0.855976	-6.52306
hsa-miR-6873-3p	-0.111804	-2.33484	-0.774826	0.454626	0.855976	-6.5241
hsa-miR-6769a-3p	-0.0784043	-3.39839	-0.774176	0.454995	0.855976	-6.52462
hsa-miR-1228-3p	-0.0511586	-3.30539	-0.77405	0.455066	0.855976	-6.52471
hsa-miR-654-5p	-0.0476061	-3.33755	-0.774012	0.455088	0.855976	-6.52474
hsa-miR-1914-5p	-0.0895024	-3.33664	-0.772106	0.45617	0.855976	-6.52625
hsa-miR-197-5p	-0.0591007	-3.24148	-0.768074	0.458466	0.855976	-6.52943
hsa-miR-378j	-0.0807533	-2.93931	-0.766648	0.45928	0.855976	-6.53054
hsa-miR-708-3p	-0.125433	-3.19281	-0.766508	0.45936	0.855976	-6.53065
hsa-miR-449c-5p	-0.0462951	-3.64962	-0.765436	0.459972	0.855976	-6.5315
hsa-miR-493-5p	-0.0462951	-3.64962	-0.765436	0.459972	0.855976	-6.5315
hsa-miR-6748-3p	-0.0462951	-3.64962	-0.765436	0.459972	0.855976	-6.5315
hsa-miR-31-5p	-0.13219	-3.15557	-0.765171	0.460124	0.855976	-6.5317
hsa-miR-1238-3p	-0.0514964	-3.60231	-0.764762	0.460358	0.855976	-6.53202
hsa-miR-541-3p	-0.0514964	-3.60231	-0.764762	0.460358	0.855976	-6.53202
hsa-miR-4519	-0.042519	-3.6873	-0.763851	0.460879	0.855976	-6.53273
hsa-miR-4646-3p	-0.139858	-0.80124	-0.759741	0.463235	0.855976	-6.53594
hsa-miR-212-5p	0.0557581	-3.54158	0.75923	0.463528	0.855976	-6.53634
hsa-miR-3653-3p	0.0557581	-3.54158	0.75923	0.463528	0.855976	-6.53634
hsa-miR-3150a-5p	-0.10941	-2.19862	-0.759108	0.463598	0.855976	-6.53643
hsa-miR-652-5p	0.0937702	-2.53475	0.758026	0.46422	0.855976	-6.53727
hsa-let-7i-3p	-0.240604	0.63115	-0.757769	0.464368	0.855976	-6.53747
hsa-miR-5188	-0.112009	-2.48803	-0.753614	0.46676	0.855976	-6.54069
hsa-miR-6501-5p	-0.1266	-2.20727	-0.753505	0.466823	0.855976	-6.54077
hsa-miR-4753-5p	-0.0845596	-2.94232	-0.750273	0.46869	0.855976	-6.54326
hsa-miR-6885-3p	-0.0842252	-2.94999	-0.750073	0.468806	0.855976	-6.54342
hsa-miR-329-3p	-0.0631801	-3.5176	-0.748225	0.469875	0.855976	-6.54484
hsa-miR-668-3p	-0.0631801	-3.5176	-0.748225	0.469875	0.855976	-6.54484
hsa-miR-4661-5p	0.100218	-2.55979	0.747839	0.470099	0.855976	-6.54513
hsa-miR-431-5p	-0.108204	-2.5132	-0.746206	0.471046	0.856135	-6.54638
hsa-miR-4500	-0.0691021	-3.48213	-0.740011	0.474649	0.859546	-6.55111
hsa-miR-6767-5p	-0.0691021	-3.48213	-0.740011	0.474649	0.859546	-6.55111
hsa-miR-6861-5p	-0.1811	-2.26563	-0.736491	0.476704	0.861205	-6.55378
hsa-miR-874-3p	-0.189383	0.0815145	-0.730636	0.480134	0.861205	-6.55819
hsa-miR-579-5p	0.0905041	-2.9262	0.729366	0.48088	0.861205	-6.55914
hsa-miR-338-5p	0.0903976	-2.29185	0.729141	0.481012	0.861205	-6.55931
hsa-miR-4435	-0.211521	1.20521	-0.715612	0.489006	0.861205	-6.56937
hsa-miR-1234-3p	-0.10135	-2.3882	-0.709087	0.49289	0.861205	-6.57416
hsa-miR-130b-3p	-0.15553	4.42902	-0.70859	0.493186	0.861205	-6.57452
hsa-miR-550a-3-5p	-0.196115	3.34359	-0.704131	0.495853	0.861205	-6.57777
hsa-miR-6803-5p	-0.554504	3.49782	-0.696939	0.500171	0.861205	-6.58296
hsa-miR-550a-5p	-0.189193	3.33345	-0.679684	0.510625	0.861205	-6.59523
hsa-miR-185-3p	0.148583	2.00565	0.676348	0.512661	0.861205	-6.59757
hsa-miR-182-5p	-0.118914	12.0036	-0.669557	0.516821	0.861205	-6.6023
hsa-let-7b-5p	-0.221848	7.75171	-0.666603	0.518636	0.861205	-6.60435
hsa-miR-6513-3p	-0.183474	2.46147	-0.661346	0.521876	0.861205	-6.60796
hsa-miR-7108-5p	-0.641055	4.81514	-0.660398	0.522462	0.861205	-6.60861
hsa-miR-6806-3p	-0.14301	0.484255	-0.650905	0.528347	0.861205	-6.61507
hsa-miR-96-5p	0.271851	2.30163	0.638182	0.536294	0.861205	-6.62359
hsa-miR-145-3p	0.127378	-1.12041	0.636945	0.537071	0.861205	-6.62441
hsa-miR-4762-5p	0.128137	-2.08624	0.635719	0.537841	0.861205	-6.62522
hsa-let-7c-5p	0.230527	0.550327	0.634237	0.538773	0.861205	-6.6262
hsa-miR-6089	0.229679	-0.588743	0.630315	0.541242	0.861205	-6.62877
hsa-miR-1304-3p	-0.180167	3.97475	-0.621415	0.546872	0.861205	-6.63457
hsa-miR-4738-3p	-0.100529	-1.38203	-0.61754	0.549333	0.861205	-6.63707
hsa-miR-6732-3p	0.07225	-2.62074	0.616874	0.549757	0.861205	-6.6375
hsa-miR-181a-5p	0.171477	10.9435	0.599876	0.56063	0.861205	-6.64828
hsa-miR-331-3p	-0.108963	1.77638	-0.59255	0.565354	0.861205	-6.65284
hsa-miR-3605-5p	0.057589	-2.89655	0.588902	0.567714	0.861205	-6.65509
hsa-miR-566	0.115985	-1.77688	0.582786	0.571682	0.861205	-6.65884
hsa-miR-1278	0.097703	-2.61739	0.574653	0.576983	0.861205	-6.66376
hsa-miR-4466	-0.339887	2.101	-0.564402	0.583701	0.861205	-6.66987
hsa-miR-943	-0.099708	-1.54086	-0.563109	0.584552	0.861205	-6.67063
hsa-miR-4454	0.062968	4.36226	0.552484	0.591564	0.861205	-6.67685
hsa-miR-6514-3p	0.07956	-2.54919	0.551245	0.592385	0.861205	-6.67756
hsa-miR-5000-3p	0.0542377	-3.4244	0.543889	0.597269	0.861205	-6.68179
hsa-miR-218-5p	-0.0854686	-3.3732	-0.539885	0.599936	0.861205	-6.68407
hsa-miR-4472	-0.190206	-2.36359	-0.531299	0.605676	0.861205	-6.6889
hsa-miR-6799-3p	-0.135096	-0.347927	-0.529725	0.606731	0.861205	-6.68977
hsa-miR-766-5p	-0.0744558	-3.00588	-0.52923	0.607064	0.861205	-6.69005
hsa-miR-125b-1-3p	-0.0691098	-3.52719	-0.525143	0.609809	0.861205	-6.69231
hsa-miR-4796-3p	-0.0630337	-3.56717	-0.523583	0.610858	0.861205	-6.69317
hsa-miR-6877-3p	-0.0455016	-2.92974	-0.522069	0.611878	0.861205	-6.69401
hsa-miR-4485-5p	-0.0567033	-3.29282	-0.520048	0.613241	0.861205	-6.69511
hsa-miR-6804-3p	-0.0567033	-3.29282	-0.520048	0.613241	0.861205	-6.69511
hsa-miR-1273g-5p	-0.054125	-3.63311	-0.519491	0.613616	0.861205	-6.69542
hsa-miR-424-3p	-0.140439	0.750599	-0.516359	0.615731	0.861205	-6.69713
hsa-miR-1307-3p	-0.104922	3.76411	-0.51529	0.616453	0.861205	-6.69771
hsa-miR-4318	-0.0475516	-3.68777	-0.515282	0.616458	0.861205	-6.69771
hsa-miR-191-3p	-0.0793163	-2.06004	-0.507132	0.621982	0.861205	-6.7021
hsa-miR-4664-5p	-0.181204	0.749795	-0.503223	0.624639	0.861205	-6.70418
hsa-miR-3614-5p	-0.0856465	-1.95937	-0.499367	0.627267	0.861205	-6.70621
hsa-miR-6747-3p	-0.0624132	-1.48636	-0.496628	0.629136	0.861205	-6.70765
hsa-miR-365a-3p	0.100321	0.217508	0.496405	0.629289	0.861205	-6.70777
hsa-miR-365b-3p	0.100321	0.217508	0.496405	0.629289	0.861205	-6.70777
hsa-miR-337-3p	-0.0313724	-3.85413	-0.495889	0.629641	0.861205	-6.70804
hsa-miR-432-5p	-0.0313724	-3.85413	-0.495889	0.629641	0.861205	-6.70804
hsa-miR-3607-5p	-0.116564	-1.99496	-0.495334	0.63002	0.861205	-6.70833
hsa-miR-210-3p	0.167588	4.21767	0.494393	0.630664	0.861205	-6.70882
hsa-miR-4485-3p	0.059978	-2.65999	0.488989	0.634364	0.861205	-6.71162
hsa-miR-4707-5p	-0.0532358	-2.92739	-0.488195	0.634909	0.861205	-6.71203
hsa-miR-4459	-0.0517451	-2.95005	-0.485286	0.636906	0.861205	-6.71352
hsa-miR-659-5p	-0.11609	0.64408	-0.483632	0.638043	0.861205	-6.71437
hsa-miR-4677-5p	-0.0527615	-2.53841	-0.482164	0.639053	0.861205	-6.71512
hsa-miR-136-5p	-0.0410034	-3.23972	-0.479758	0.64071	0.861205	-6.71634
hsa-miR-6817-5p	-0.0450028	-3.27198	-0.477894	0.641995	0.861205	-6.71728
hsa-miR-6787-3p	-0.0465984	-3.29692	-0.477078	0.642558	0.861205	-6.71769
hsa-miR-505-5p	-0.035729	-2.84287	-0.476638	0.642861	0.861205	-6.71791
hsa-miR-4675	-0.0555944	-3.19841	-0.476481	0.64297	0.861205	-6.71799
hsa-miR-7974	-0.0667598	-2.73606	-0.474886	0.644071	0.861205	-6.71879
hsa-miR-4725-3p	-0.0428047	-3.45761	-0.473929	0.644733	0.861205	-6.71927
hsa-miR-6513-5p	-0.0428047	-3.45761	-0.473929	0.644733	0.861205	-6.71927
hsa-miR-6721-5p	-0.0428047	-3.45761	-0.473929	0.644733	0.861205	-6.71927
hsa-miR-3653-5p	0.0838645	-1.80949	0.472882	0.645456	0.861205	-6.7198
hsa-miR-132-3p	0.155025	1.1386	0.472478	0.645736	0.861205	-6.72
hsa-miR-495-3p	-0.0382606	-3.49093	-0.471805	0.646201	0.861205	-6.72033
hsa-miR-6848-3p	-0.0370443	-3.35249	-0.470513	0.647095	0.861205	-6.72098
hsa-miR-5193	-0.0367313	-3.35953	-0.470355	0.647204	0.861205	-6.72106
hsa-miR-193b-3p	-0.0352525	-3.07111	-0.469563	0.647753	0.861205	-6.72145
hsa-miR-548av-5p	-0.0348662	-3.0824	-0.468948	0.648179	0.861205	-6.72175
hsa-miR-548k	-0.0348662	-3.0824	-0.468948	0.648179	0.861205	-6.72175
hsa-miR-192-3p	-0.0303559	-2.98097	-0.468702	0.648349	0.861205	-6.72188
hsa-miR-6883-3p	-0.0304984	-2.97341	-0.468701	0.64835	0.861205	-6.72188
hsa-miR-1255b-2-3p	-0.025861	-3.9727	-0.466839	0.649641	0.861205	-6.7228
hsa-miR-3065-5p	-0.025861	-3.9727	-0.466839	0.649641	0.861205	-6.7228
hsa-miR-3141	-0.025861	-3.9727	-0.466839	0.649641	0.861205	-6.7228
hsa-miR-3620-5p	-0.025861	-3.9727	-0.466839	0.649641	0.861205	-6.7228
hsa-miR-4642	-0.025861	-3.9727	-0.466839	0.649641	0.861205	-6.7228
hsa-miR-4690-3p	-0.025861	-3.9727	-0.466839	0.649641	0.861205	-6.7228
hsa-miR-5001-5p	-0.025861	-3.9727	-0.466839	0.649641	0.861205	-6.7228
hsa-miR-500b-3p	-0.025861	-3.9727	-0.466839	0.649641	0.861205	-6.7228
hsa-miR-5092	-0.025861	-3.9727	-0.466839	0.649641	0.861205	-6.7228
hsa-miR-6131	-0.025861	-3.9727	-0.466839	0.649641	0.861205	-6.7228
hsa-miR-6780a-5p	-0.025861	-3.9727	-0.466839	0.649641	0.861205	-6.7228
hsa-miR-6847-3p	-0.025861	-3.9727	-0.466839	0.649641	0.861205	-6.7228
hsa-miR-4440	-0.0361616	-3.33758	-0.46674	0.64971	0.861205	-6.72285
hsa-miR-1202	-0.0277557	-3.97392	-0.466398	0.649947	0.861205	-6.72301
hsa-miR-3192-3p	-0.0277557	-3.97392	-0.466398	0.649947	0.861205	-6.72301
hsa-miR-4309	-0.0277557	-3.97392	-0.466398	0.649947	0.861205	-6.72301
hsa-miR-4766-3p	-0.0277557	-3.97392	-0.466398	0.649947	0.861205	-6.72301
hsa-miR-4767	-0.0277557	-3.97392	-0.466398	0.649947	0.861205	-6.72301
hsa-miR-5187-5p	-0.0277557	-3.97392	-0.466398	0.649947	0.861205	-6.72301
hsa-miR-6729-5p	-0.0277557	-3.97392	-0.466398	0.649947	0.861205	-6.72301
hsa-miR-6780a-3p	-0.0277557	-3.97392	-0.466398	0.649947	0.861205	-6.72301
hsa-miR-7847-3p	-0.0277557	-3.97392	-0.466398	0.649947	0.861205	-6.72301
hsa-miR-8076	-0.0277557	-3.97392	-0.466398	0.649947	0.861205	-6.72301
hsa-miR-502-3p	0.0876604	-0.540385	0.466273	0.650034	0.861205	-6.72308
hsa-miR-4672	-0.0311398	-3.0982	-0.465935	0.650268	0.861205	-6.72324
hsa-miR-6514-5p	-0.0309012	-3.10632	-0.465348	0.650676	0.861205	-6.72353
hsa-miR-642a-5p	-0.0334382	-3.39463	-0.464511	0.651257	0.861205	-6.72394
hsa-miR-7703	-0.0334382	-3.39463	-0.464511	0.651257	0.861205	-6.72394
hsa-miR-3164	-0.0319757	-3.97726	-0.463736	0.651795	0.861205	-6.72432
hsa-miR-4664-3p	-0.0319757	-3.97726	-0.463736	0.651795	0.861205	-6.72432
hsa-miR-4695-3p	-0.0319757	-3.97726	-0.463736	0.651795	0.861205	-6.72432
hsa-miR-4793-3p	-0.0319757	-3.97726	-0.463736	0.651795	0.861205	-6.72432
hsa-miR-6508-3p	-0.0319757	-3.97726	-0.463736	0.651795	0.861205	-6.72432
hsa-miR-6734-5p	-0.0319757	-3.97726	-0.463736	0.651795	0.861205	-6.72432
hsa-miR-6776-3p	-0.0319757	-3.97726	-0.463736	0.651795	0.861205	-6.72432
hsa-miR-7114-5p	-0.0319757	-3.97726	-0.463736	0.651795	0.861205	-6.72432
hsa-miR-8069	-0.0319757	-3.97726	-0.463736	0.651795	0.861205	-6.72432
hsa-miR-6745	-0.0616797	-3.24041	-0.461085	0.653637	0.861205	-6.72562
hsa-miR-6800-5p	-0.061528	-3.24366	-0.460982	0.653709	0.861205	-6.72567
hsa-miR-3150b-5p	-0.0350019	-3.97819	-0.460752	0.653869	0.861205	-6.72578
hsa-miR-345-3p	-0.0350019	-3.97819	-0.460752	0.653869	0.861205	-6.72578
hsa-miR-365a-5p	-0.0350019	-3.97819	-0.460752	0.653869	0.861205	-6.72578
hsa-miR-376c-3p	-0.0350019	-3.97819	-0.460752	0.653869	0.861205	-6.72578
hsa-miR-3911	-0.0350019	-3.97819	-0.460752	0.653869	0.861205	-6.72578
hsa-miR-3912-3p	-0.0350019	-3.97819	-0.460752	0.653869	0.861205	-6.72578
hsa-miR-4461	-0.0350019	-3.97819	-0.460752	0.653869	0.861205	-6.72578
hsa-miR-449c-3p	-0.0350019	-3.97819	-0.460752	0.653869	0.861205	-6.72578
hsa-miR-4799-3p	-0.0350019	-3.97819	-0.460752	0.653869	0.861205	-6.72578
hsa-miR-6815-5p	-0.0350019	-3.97819	-0.460752	0.653869	0.861205	-6.72578
hsa-miR-8063	-0.0350019	-3.97819	-0.460752	0.653869	0.861205	-6.72578
hsa-miR-934	-0.0350019	-3.97819	-0.460752	0.653869	0.861205	-6.72578
hsa-miR-1255b-5p	0.125698	1.0102	0.458322	0.655561	0.861205	-6.72696
hsa-miR-5588-5p	0.0582346	-2.26803	0.458093	0.65572	0.861205	-6.72707
hsa-miR-1291	-0.0216049	-4.02269	-0.457528	0.656114	0.861205	-6.72735
hsa-miR-2467-5p	-0.0216049	-4.02269	-0.457528	0.656114	0.861205	-6.72735
hsa-miR-3136-5p	-0.0216049	-4.02269	-0.457528	0.656114	0.861205	-6.72735
hsa-miR-378h	-0.0216049	-4.02269	-0.457528	0.656114	0.861205	-6.72735
hsa-miR-4477b	-0.0216049	-4.02269	-0.457528	0.656114	0.861205	-6.72735
hsa-miR-450b-5p	-0.0216049	-4.02269	-0.457528	0.656114	0.861205	-6.72735
hsa-miR-4739	-0.0216049	-4.02269	-0.457528	0.656114	0.861205	-6.72735
hsa-miR-5003-3p	-0.0216049	-4.02269	-0.457528	0.656114	0.861205	-6.72735
hsa-miR-509-3p	-0.0216049	-4.02269	-0.457528	0.656114	0.861205	-6.72735
hsa-miR-519d-3p	-0.0216049	-4.02269	-0.457528	0.656114	0.861205	-6.72735
hsa-miR-583	-0.0216049	-4.02269	-0.457528	0.656114	0.861205	-6.72735
hsa-miR-6750-5p	-0.0216049	-4.02269	-0.457528	0.656114	0.861205	-6.72735
hsa-miR-6760-3p	-0.0216049	-4.02269	-0.457528	0.656114	0.861205	-6.72735
hsa-miR-708-5p	-0.0216049	-4.02269	-0.457528	0.656114	0.861205	-6.72735
hsa-miR-134-3p	-0.0389768	-3.98055	-0.456351	0.656934	0.861205	-6.72792
hsa-miR-3920	-0.0389768	-3.98055	-0.456351	0.656934	0.861205	-6.72792
hsa-miR-548f-3p	-0.0389768	-3.98055	-0.456351	0.656934	0.861205	-6.72792
hsa-miR-663a	-0.0389768	-3.98055	-0.456351	0.656934	0.861205	-6.72792
hsa-miR-6740-3p	-0.0389768	-3.98055	-0.456351	0.656934	0.861205	-6.72792
hsa-miR-6807-3p	-0.0389768	-3.98055	-0.456351	0.656934	0.861205	-6.72792
hsa-miR-5585-3p	-0.030137	-3.41178	-0.455195	0.65774	0.861205	-6.72847
hsa-miR-3944-5p	-0.0293282	-3.43174	-0.453828	0.658694	0.861205	-6.72913
hsa-miR-487b-3p	-0.0279438	-3.35039	-0.452695	0.659486	0.861205	-6.72967
hsa-miR-548ap-5p	-0.030788	-3.41966	-0.45216	0.659859	0.861205	-6.72993
hsa-miR-548j-5p	-0.030788	-3.41966	-0.45216	0.659859	0.861205	-6.72993
hsa-miR-6797-3p	-0.0245225	-2.98201	-0.451632	0.660228	0.861205	-6.73018
hsa-miR-454-3p	-0.153957	2.22147	-0.44907	0.662019	0.861205	-6.7314
hsa-miR-4683	-0.0279869	-3.41312	-0.447848	0.662874	0.861205	-6.73198
hsa-miR-933	-0.0279869	-3.41312	-0.447848	0.662874	0.861205	-6.73198
hsa-miR-1179	-0.0185932	-4.06479	-0.446522	0.663803	0.861205	-6.73261
hsa-miR-1343-5p	-0.0185932	-4.06479	-0.446522	0.663803	0.861205	-6.73261
hsa-miR-135a-5p	-0.0185932	-4.06479	-0.446522	0.663803	0.861205	-6.73261
hsa-miR-15a-3p	-0.0185932	-4.06479	-0.446522	0.663803	0.861205	-6.73261
hsa-miR-18b-5p	-0.0185932	-4.06479	-0.446522	0.663803	0.861205	-6.73261
hsa-miR-3677-3p	-0.0185932	-4.06479	-0.446522	0.663803	0.861205	-6.73261
hsa-miR-3678-5p	-0.0185932	-4.06479	-0.446522	0.663803	0.861205	-6.73261
hsa-miR-379-3p	-0.0185932	-4.06479	-0.446522	0.663803	0.861205	-6.73261
hsa-miR-379-5p	-0.0185932	-4.06479	-0.446522	0.663803	0.861205	-6.73261
hsa-miR-412-3p	-0.0185932	-4.06479	-0.446522	0.663803	0.861205	-6.73261
hsa-miR-4503	-0.0185932	-4.06479	-0.446522	0.663803	0.861205	-6.73261
hsa-miR-4670-5p	-0.0185932	-4.06479	-0.446522	0.663803	0.861205	-6.73261
hsa-miR-491-3p	-0.0185932	-4.06479	-0.446522	0.663803	0.861205	-6.73261
hsa-miR-544a	-0.0185932	-4.06479	-0.446522	0.663803	0.861205	-6.73261
hsa-miR-624-5p	-0.0185932	-4.06479	-0.446522	0.663803	0.861205	-6.73261
hsa-miR-6751-3p	-0.0185932	-4.06479	-0.446522	0.663803	0.861205	-6.73261
hsa-miR-6760-5p	-0.0185932	-4.06479	-0.446522	0.663803	0.861205	-6.73261
hsa-miR-6764-5p	-0.0185932	-4.06479	-0.446522	0.663803	0.861205	-6.73261
hsa-miR-6862-5p	-0.0185932	-4.06479	-0.446522	0.663803	0.861205	-6.73261
hsa-miR-3685	-0.0249851	-3.61653	-0.446319	0.663945	0.861205	-6.73271
hsa-miR-432-3p	-0.0249851	-3.61653	-0.446319	0.663945	0.861205	-6.73271
hsa-miR-5690	-0.0779976	1.16706	-0.445626	0.66443	0.861205	-6.73303
hsa-miR-122-5p	-0.0270565	-3.44078	-0.445205	0.664726	0.861205	-6.73323
hsa-miR-219b-5p	-0.0222634	-2.80017	-0.445062	0.664826	0.861205	-6.7333
hsa-miR-214-5p	-0.0492604	-3.98665	-0.443573	0.66587	0.861205	-6.734
hsa-miR-2277-3p	-0.0492604	-3.98665	-0.443573	0.66587	0.861205	-6.734
hsa-miR-3184-3p	-0.0492604	-3.98665	-0.443573	0.66587	0.861205	-6.734
hsa-miR-34c-5p	-0.0492604	-3.98665	-0.443573	0.66587	0.861205	-6.734
hsa-miR-4430	-0.0492604	-3.98665	-0.443573	0.66587	0.861205	-6.734
hsa-miR-4654	-0.0492604	-3.98665	-0.443573	0.66587	0.861205	-6.734
hsa-miR-4726-5p	-0.0492604	-3.98665	-0.443573	0.66587	0.861205	-6.734
hsa-miR-511-3p	-0.0492604	-3.98665	-0.443573	0.66587	0.861205	-6.734
hsa-miR-548am-5p	-0.0492604	-3.98665	-0.443573	0.66587	0.861205	-6.734
hsa-miR-548au-5p	-0.0492604	-3.98665	-0.443573	0.66587	0.861205	-6.734
hsa-miR-548c-5p	-0.0492604	-3.98665	-0.443573	0.66587	0.861205	-6.734
hsa-miR-548o-5p	-0.0492604	-3.98665	-0.443573	0.66587	0.861205	-6.734
hsa-miR-6515-3p	-0.0492604	-3.98665	-0.443573	0.66587	0.861205	-6.734
hsa-miR-6749-5p	-0.0492604	-3.98665	-0.443573	0.66587	0.861205	-6.734
hsa-miR-6767-3p	-0.0492604	-3.98665	-0.443573	0.66587	0.861205	-6.734
hsa-miR-6832-3p	-0.0492604	-3.98665	-0.443573	0.66587	0.861205	-6.734
hsa-miR-548ac	-0.0262532	-3.46149	-0.443226	0.666114	0.861205	-6.73416
hsa-miR-589-3p	0.0663723	-1.21151	0.441653	0.667217	0.861205	-6.7349
hsa-miR-6847-5p	-0.0237036	-3.17576	-0.435698	0.671404	0.861205	-6.73767
hsa-miR-5189-5p	-0.0226946	-3.12941	-0.434781	0.67205	0.861205	-6.73809
hsa-miR-101-3p	-0.278913	4.3561	-0.434654	0.67214	0.861205	-6.73815
hsa-miR-4422	-0.0219617	-3.65188	-0.433091	0.673241	0.861205	-6.73887
hsa-miR-4668-5p	-0.0219617	-3.65188	-0.433091	0.673241	0.861205	-6.73887
hsa-miR-6824-3p	-0.0219617	-3.65188	-0.433091	0.673241	0.861205	-6.73887
hsa-let-7d-5p	-0.101073	5.81772	-0.430341	0.675181	0.861205	-6.74013
hsa-miR-3120-3p	-0.0221984	-2.25724	-0.4271	0.67747	0.861205	-6.7416
hsa-miR-6840-5p	-0.0985046	-0.45893	-0.425433	0.678649	0.861205	-6.74235
hsa-miR-1273d	-0.0230658	-2.23777	-0.425405	0.678669	0.861205	-6.74236
hsa-miR-106a-5p	-0.111523	0.547625	-0.42291	0.680435	0.861205	-6.74349
hsa-miR-4446-5p	-0.0228643	-3.52012	-0.420987	0.681797	0.861205	-6.74435
hsa-miR-6850-5p	-0.0203189	-3.19685	-0.420528	0.682123	0.861205	-6.74455
hsa-miR-4670-3p	-0.0197383	-3.21769	-0.41641	0.685045	0.861205	-6.74638
hsa-miR-6765-3p	-0.0212982	-3.51824	-0.414452	0.686436	0.861205	-6.74724
hsa-miR-6836-5p	-0.0212982	-3.51824	-0.414452	0.686436	0.861205	-6.74724
hsa-miR-4804-3p	-0.0405419	-1.85513	-0.412481	0.687839	0.861205	-6.74811
hsa-miR-18a-5p	-0.0811619	-0.850695	-0.410045	0.689573	0.861205	-6.74917
hsa-miR-378b	0.105441	-0.388692	0.409153	0.690208	0.861205	-6.74956
hsa-let-7g-3p	-0.0192949	-3.51923	-0.404955	0.693203	0.861205	-6.75137
hsa-miR-4532	-0.0192949	-3.51923	-0.404955	0.693203	0.861205	-6.75137
hsa-miR-376a-3p	-0.0191576	-3.52319	-0.404176	0.693759	0.861205	-6.75171
hsa-miR-409-5p	-0.0191576	-3.52319	-0.404176	0.693759	0.861205	-6.75171
hsa-miR-6716-3p	-0.0191576	-3.52319	-0.404176	0.693759	0.861205	-6.75171
hsa-miR-3122	-0.018445	-3.54492	-0.399967	0.696767	0.861205	-6.75351
hsa-miR-597-3p	-0.018445	-3.54492	-0.399967	0.696767	0.861205	-6.75351
hsa-miR-433-3p	-0.0679613	-2.08681	-0.390503	0.703552	0.861205	-6.75748
hsa-miR-26b-5p	0.163395	6.25693	0.388913	0.704695	0.861205	-6.75814
hsa-miR-1273c	-0.0146781	-3.74964	-0.381485	0.710042	0.861205	-6.76118
hsa-miR-382-3p	-0.0146781	-3.74964	-0.381485	0.710042	0.861205	-6.76118
hsa-miR-4791	-0.0146781	-3.74964	-0.381485	0.710042	0.861205	-6.76118
hsa-miR-7854-3p	-0.0146781	-3.74964	-0.381485	0.710042	0.861205	-6.76118
hsa-miR-3675-3p	0.0096028	-3.26687	0.380094	0.711045	0.861205	-6.76175
hsa-miR-1915-3p	-0.0113396	-4.20114	-0.37961	0.711394	0.861205	-6.76194
hsa-miR-205-5p	-0.0113396	-4.20114	-0.37961	0.711394	0.861205	-6.76194
hsa-miR-212-3p	-0.0113396	-4.20114	-0.37961	0.711394	0.861205	-6.76194
hsa-miR-2276-3p	-0.0113396	-4.20114	-0.37961	0.711394	0.861205	-6.76194
hsa-miR-3138	-0.0113396	-4.20114	-0.37961	0.711394	0.861205	-6.76194
hsa-miR-4433b-3p	-0.0113396	-4.20114	-0.37961	0.711394	0.861205	-6.76194
hsa-miR-452-5p	-0.0113396	-4.20114	-0.37961	0.711394	0.861205	-6.76194
hsa-miR-4717-3p	-0.0113396	-4.20114	-0.37961	0.711394	0.861205	-6.76194
hsa-miR-4728-3p	-0.0113396	-4.20114	-0.37961	0.711394	0.861205	-6.76194
hsa-miR-4741	-0.0113396	-4.20114	-0.37961	0.711394	0.861205	-6.76194
hsa-miR-4758-3p	-0.0113396	-4.20114	-0.37961	0.711394	0.861205	-6.76194
hsa-miR-485-5p	-0.0113396	-4.20114	-0.37961	0.711394	0.861205	-6.76194
hsa-miR-494-3p	-0.0113396	-4.20114	-0.37961	0.711394	0.861205	-6.76194
hsa-miR-557	-0.0113396	-4.20114	-0.37961	0.711394	0.861205	-6.76194
hsa-miR-581	-0.0113396	-4.20114	-0.37961	0.711394	0.861205	-6.76194
hsa-miR-6509-3p	-0.0113396	-4.20114	-0.37961	0.711394	0.861205	-6.76194
hsa-miR-6754-3p	-0.0113396	-4.20114	-0.37961	0.711394	0.861205	-6.76194
hsa-miR-6774-5p	-0.0113396	-4.20114	-0.37961	0.711394	0.861205	-6.76194
hsa-miR-6886-3p	-0.0113396	-4.20114	-0.37961	0.711394	0.861205	-6.76194
hsa-miR-6889-3p	-0.0113396	-4.20114	-0.37961	0.711394	0.861205	-6.76194
hsa-miR-7113-5p	-0.0113396	-4.20114	-0.37961	0.711394	0.861205	-6.76194
hsa-miR-4436b-5p	0.00924383	-3.48184	0.378947	0.711873	0.861205	-6.76221
hsa-miR-3940-5p	0.0780329	-1.67845	0.37865	0.712087	0.861205	-6.76233
hsa-miR-103a-2-5p	0.0502249	-1.89408	0.376207	0.713852	0.861205	-6.76331
hsa-miR-1226-3p	-0.128973	1.85218	-0.37393	0.715498	0.861205	-6.76422
hsa-miR-15b-5p	0.110718	6.97584	0.368641	0.719327	0.861205	-6.76631
hsa-miR-3160-3p	0.00878718	-3.29266	0.363509	0.723051	0.861205	-6.76831
hsa-miR-4482-3p	-0.0863287	0.216537	-0.360801	0.725018	0.861205	-6.76935
hsa-miR-371b-3p	0.0914383	-1.80418	0.358833	0.72645	0.861205	-6.77011
hsa-miR-6866-5p	0.0632589	-1.59843	0.357419	0.727478	0.861205	-6.77065
hsa-miR-490-3p	0.00939508	-2.9165	0.355988	0.728521	0.861205	-6.77119
hsa-miR-1256	0.008407	-3.32797	0.354529	0.729584	0.861205	-6.77174
hsa-miR-27b-5p	0.00830078	-3.48463	0.354392	0.729684	0.861205	-6.7718
hsa-miR-6762-3p	0.00830078	-3.48463	0.354392	0.729684	0.861205	-6.7718
hsa-miR-6849-3p	0.00830078	-3.48463	0.354392	0.729684	0.861205	-6.7718
hsa-miR-4306	0.00926663	-2.93448	0.353402	0.730405	0.861205	-6.77217
hsa-miR-4537	0.00832395	-3.33792	0.352487	0.731073	0.861205	-6.77251
hsa-miR-25-5p	0.074134	-0.983874	0.350545	0.73249	0.861205	-6.77324
hsa-miR-103a-3p	0.142154	7.70338	0.34377	0.737441	0.861205	-6.77575
hsa-miR-149-5p	0.00827169	-3.15263	0.342066	0.738688	0.861205	-6.77637
hsa-miR-99b-3p	0.00827169	-3.15263	0.342066	0.738688	0.861205	-6.77637
hsa-miR-412-5p	0.00771883	-3.4987	0.337291	0.742187	0.861205	-6.7781
hsa-miR-7855-5p	-0.061308	-2.12278	-0.337028	0.74238	0.861205	-6.7782
hsa-miR-4792	-0.0762305	0.435154	-0.336024	0.743117	0.861205	-6.77856
hsa-miR-1225-3p	0.00756568	-3.56088	0.333079	0.745279	0.861205	-6.77961
hsa-miR-7111-3p	0.00756568	-3.56088	0.333079	0.745279	0.861205	-6.77961
hsa-miR-3130-3p	0.00751904	-3.51935	0.331195	0.746663	0.861205	-6.78028
hsa-miR-328-5p	0.00795531	-4.02038	0.328701	0.748498	0.861205	-6.78115
hsa-miR-3928-3p	0.00795531	-4.02038	0.328701	0.748498	0.861205	-6.78115
hsa-miR-4665-5p	0.00795531	-4.02038	0.328701	0.748498	0.861205	-6.78115
hsa-miR-4731-5p	0.00795531	-4.02038	0.328701	0.748498	0.861205	-6.78115
hsa-miR-6746-3p	0.00795531	-4.02038	0.328701	0.748498	0.861205	-6.78115
hsa-miR-184	0.0459258	-1.70781	0.324092	0.751891	0.861205	-6.78276
hsa-miR-6783-3p	0.00778116	-2.96016	0.319726	0.755111	0.861205	-6.78426
hsa-miR-2115-3p	0.0678745	-1.85791	0.319198	0.755501	0.861205	-6.78444
hsa-miR-1255a	0.0440321	-1.98032	0.314639	0.758869	0.861205	-6.78598
hsa-miR-330-5p	0.0746435	0.230112	0.312602	0.760375	0.861205	-6.78667
hsa-miR-1908-3p	0.00737587	-4.01585	0.312524	0.760433	0.861205	-6.78669
hsa-miR-3124-5p	0.00737587	-4.01585	0.312524	0.760433	0.861205	-6.78669
hsa-miR-3155a	0.00737587	-4.01585	0.312524	0.760433	0.861205	-6.78669
hsa-miR-3155b	0.00737587	-4.01585	0.312524	0.760433	0.861205	-6.78669
hsa-miR-3168	0.00737587	-4.01585	0.312524	0.760433	0.861205	-6.78669
hsa-miR-3691-3p	0.00737587	-4.01585	0.312524	0.760433	0.861205	-6.78669
hsa-miR-4299	0.00737587	-4.01585	0.312524	0.760433	0.861205	-6.78669
hsa-miR-4429	0.00737587	-4.01585	0.312524	0.760433	0.861205	-6.78669
hsa-miR-4714-3p	0.00737587	-4.01585	0.312524	0.760433	0.861205	-6.78669
hsa-miR-4745-5p	0.00737587	-4.01585	0.312524	0.760433	0.861205	-6.78669
hsa-miR-542-3p	0.00737587	-4.01585	0.312524	0.760433	0.861205	-6.78669
hsa-miR-6794-3p	0.00737587	-4.01585	0.312524	0.760433	0.861205	-6.78669
hsa-miR-6875-5p	0.00737587	-4.01585	0.312524	0.760433	0.861205	-6.78669
hsa-miR-6861-3p	0.0307795	-2.39279	0.311713	0.761033	0.861205	-6.78696
hsa-miR-6729-3p	-0.0462223	-2.46114	-0.309265	0.762846	0.861205	-6.78777
hsa-miR-6881-3p	-0.0910294	-1.48613	-0.304656	0.766262	0.861205	-6.78929
hsa-miR-17-5p	-0.154621	3.53095	-0.300673	0.769219	0.861205	-6.79057
hsa-miR-30a-3p	0.0875764	-1.20038	0.300535	0.769321	0.861205	-6.79062
hsa-miR-6782-3p	0.00706663	-3.02865	0.299818	0.769854	0.861205	-6.79085
hsa-miR-545-5p	-0.0437678	-2.47877	-0.297861	0.771308	0.861205	-6.79147
hsa-miR-199a-3p	-0.0546561	-1.85885	-0.297666	0.771454	0.861205	-6.79154
hsa-miR-199b-3p	-0.0546561	-1.85885	-0.297666	0.771454	0.861205	-6.79154
hsa-miR-1261	0.00658064	-4.00936	0.288109	0.77857	0.861205	-6.79453
hsa-miR-200b-3p	0.00658064	-4.00936	0.288109	0.77857	0.861205	-6.79453
hsa-miR-374c-5p	0.00658064	-4.00936	0.288109	0.77857	0.861205	-6.79453
hsa-miR-4484	0.00658064	-4.00936	0.288109	0.77857	0.861205	-6.79453
hsa-miR-450b-3p	0.00658064	-4.00936	0.288109	0.77857	0.861205	-6.79453
hsa-miR-4740-5p	0.00658064	-4.00936	0.288109	0.77857	0.861205	-6.79453
hsa-miR-4802-3p	0.00658064	-4.00936	0.288109	0.77857	0.861205	-6.79453
hsa-miR-548b-3p	0.00658064	-4.00936	0.288109	0.77857	0.861205	-6.79453
hsa-miR-6779-3p	0.00658064	-4.00936	0.288109	0.77857	0.861205	-6.79453
hsa-miR-6816-3p	0.00658064	-4.00936	0.288109	0.77857	0.861205	-6.79453
hsa-miR-6816-5p	0.00658064	-4.00936	0.288109	0.77857	0.861205	-6.79453
hsa-miR-6862-3p	0.00658064	-4.00936	0.288109	0.77857	0.861205	-6.79453
hsa-miR-6873-5p	0.00658064	-4.00936	0.288109	0.77857	0.861205	-6.79453
hsa-miR-887-5p	0.00658064	-4.00936	0.288109	0.77857	0.861205	-6.79453
hsa-miR-1273h-3p	-0.0896508	0.605044	-0.287036	0.77937	0.861205	-6.79486
hsa-miR-4510	0.0987505	0.266741	0.286895	0.779476	0.861205	-6.7949
hsa-miR-1276	0.0065058	-4.00948	0.285476	0.780534	0.861205	-6.79534
hsa-miR-1292-5p	0.0065058	-4.00948	0.285476	0.780534	0.861205	-6.79534
hsa-miR-3192-5p	0.0065058	-4.00948	0.285476	0.780534	0.861205	-6.79534
hsa-miR-4688	0.0065058	-4.00948	0.285476	0.780534	0.861205	-6.79534
hsa-miR-4700-5p	0.0065058	-4.00948	0.285476	0.780534	0.861205	-6.79534
hsa-miR-548x-3p	0.0065058	-4.00948	0.285476	0.780534	0.861205	-6.79534
hsa-miR-550b-3p	0.0065058	-4.00948	0.285476	0.780534	0.861205	-6.79534
hsa-miR-5587-3p	0.0065058	-4.00948	0.285476	0.780534	0.861205	-6.79534
hsa-miR-5699-3p	0.0065058	-4.00948	0.285476	0.780534	0.861205	-6.79534
hsa-miR-6125	0.0065058	-4.00948	0.285476	0.780534	0.861205	-6.79534
hsa-miR-4271	0.0063565	-4.00808	0.280598	0.784178	0.861205	-6.79681
hsa-miR-4515	0.0063565	-4.00808	0.280598	0.784178	0.861205	-6.79681
hsa-miR-4757-5p	0.0063565	-4.00808	0.280598	0.784178	0.861205	-6.79681
hsa-miR-651-5p	0.0063565	-4.00808	0.280598	0.784178	0.861205	-6.79681
hsa-miR-6810-5p	0.0063565	-4.00808	0.280598	0.784178	0.861205	-6.79681
hsa-miR-7850-5p	0.0063565	-4.00808	0.280598	0.784178	0.861205	-6.79681
hsa-miR-628-3p	0.0439589	-1.57837	0.280345	0.784367	0.861205	-6.79689
hsa-miR-125a-3p	0.00611881	-3.79116	0.279117	0.785285	0.861205	-6.79726
hsa-miR-129-2-3p	0.00611881	-3.79116	0.279117	0.785285	0.861205	-6.79726
hsa-miR-4433a-3p	0.00611881	-3.79116	0.279117	0.785285	0.861205	-6.79726
hsa-miR-4746-5p	0.0888958	2.2311	0.276461	0.787272	0.861205	-6.79805
hsa-miR-4512	0.0275961	-2.67549	0.273539	0.78946	0.861205	-6.79891
hsa-miR-1199-5p	0.00611699	-4.00647	0.272414	0.790303	0.861205	-6.79924
hsa-miR-3174	0.00611699	-4.00647	0.272414	0.790303	0.861205	-6.79924
hsa-miR-3934-5p	0.00611699	-4.00647	0.272414	0.790303	0.861205	-6.79924
hsa-miR-3937	0.00611699	-4.00647	0.272414	0.790303	0.861205	-6.79924
hsa-miR-4419b	0.00611699	-4.00647	0.272414	0.790303	0.861205	-6.79924
hsa-miR-4737	0.00611699	-4.00647	0.272414	0.790303	0.861205	-6.79924
hsa-miR-661	0.00611699	-4.00647	0.272414	0.790303	0.861205	-6.79924
hsa-miR-6730-3p	0.00611699	-4.00647	0.272414	0.790303	0.861205	-6.79924
hsa-miR-6789-5p	0.00611699	-4.00647	0.272414	0.790303	0.861205	-6.79924
hsa-miR-1304-5p	0.0468644	-0.795372	0.266738	0.79456	0.864443	-6.80088
hsa-miR-2277-5p	0.0249735	-3.13256	0.266138	0.79501	0.864443	-6.80105
hsa-miR-6859-5p	-0.0483427	-1.21299	-0.261378	0.798586	0.867384	-6.80239
hsa-miR-4687-5p	0.0468691	-1.89413	0.251564	0.805973	0.874455	-6.80509
hsa-miR-6802-3p	-0.0325467	-1.50601	-0.246847	0.809531	0.877359	-6.80635
hsa-miR-127-3p	0.0679966	-0.610783	0.238792	0.815617	0.882994	-6.80844
hsa-miR-6791-3p	0.0231021	-3.10832	0.236247	0.817542	0.884117	-6.80909
hsa-miR-4511	-0.0501229	0.0403299	-0.222631	0.827865	0.894168	-6.81244
hsa-miR-3150a-3p	0.02615	-2.18115	0.220608	0.829401	0.894168	-6.81292
hsa-miR-3157-5p	0.0308259	-2.86639	0.22044	0.829529	0.894168	-6.81296
hsa-miR-3127-5p	0.0233229	-2.33229	0.212423	0.835626	0.899766	-6.81483
hsa-miR-423-3p	0.0395976	7.53328	0.204743	0.841478	0.905088	-6.81655
hsa-miR-1303	0.0417138	0.582729	0.202678	0.843053	0.905804	-6.817
hsa-miR-584-5p	0.0536438	3.16732	0.200956	0.844366	0.906238	-6.81737
hsa-miR-30c-5p	-0.0499206	9.01815	-0.197296	0.847161	0.908259	-6.81815
hsa-miR-191-5p	-0.03824	14.0969	-0.188846	0.85362	0.913417	-6.81991
hsa-miR-766-3p	-0.0468769	3.62652	-0.184938	0.856612	0.913417	-6.82069
hsa-miR-3609	-0.0222174	-1.18807	-0.177379	0.862405	0.913417	-6.82216
hsa-miR-548d-3p	-0.0214205	-2.28167	-0.165235	0.871729	0.913417	-6.8244
hsa-miR-1273h-5p	0.0197439	-2.03483	0.16233	0.873962	0.913417	-6.82491
hsa-miR-501-3p	-0.0495044	5.65906	-0.160116	0.875665	0.913417	-6.82529
hsa-miR-331-5p	-0.0348703	-0.270679	-0.159046	0.876488	0.913417	-6.82548
hsa-let-7e-3p	0.0033132	-4.13587	0.158727	0.876734	0.913417	-6.82553
hsa-miR-2116-3p	0.0033132	-4.13587	0.158727	0.876734	0.913417	-6.82553
hsa-miR-23b-5p	0.0033132	-4.13587	0.158727	0.876734	0.913417	-6.82553
hsa-miR-26a-1-3p	0.0033132	-4.13587	0.158727	0.876734	0.913417	-6.82553
hsa-miR-3165	0.0033132	-4.13587	0.158727	0.876734	0.913417	-6.82553
hsa-miR-3175	0.0033132	-4.13587	0.158727	0.876734	0.913417	-6.82553
hsa-miR-34a-3p	0.0033132	-4.13587	0.158727	0.876734	0.913417	-6.82553
hsa-miR-4492	0.0033132	-4.13587	0.158727	0.876734	0.913417	-6.82553
hsa-miR-4516	0.0033132	-4.13587	0.158727	0.876734	0.913417	-6.82553
hsa-miR-497-5p	0.0033132	-4.13587	0.158727	0.876734	0.913417	-6.82553
hsa-miR-5088-3p	0.0033132	-4.13587	0.158727	0.876734	0.913417	-6.82553
hsa-miR-5091	0.0033132	-4.13587	0.158727	0.876734	0.913417	-6.82553
hsa-miR-518b	0.0033132	-4.13587	0.158727	0.876734	0.913417	-6.82553
hsa-miR-542-5p	0.0033132	-4.13587	0.158727	0.876734	0.913417	-6.82553
hsa-miR-649	0.0033132	-4.13587	0.158727	0.876734	0.913417	-6.82553
hsa-miR-6781-5p	0.0033132	-4.13587	0.158727	0.876734	0.913417	-6.82553
hsa-miR-8072	0.0033132	-4.13587	0.158727	0.876734	0.913417	-6.82553
hsa-miR-921	0.0033132	-4.13587	0.158727	0.876734	0.913417	-6.82553
hsa-miR-935	0.0033132	-4.13587	0.158727	0.876734	0.913417	-6.82553
hsa-miR-939-3p	0.0033132	-4.13587	0.158727	0.876734	0.913417	-6.82553
hsa-miR-221-3p	-0.0554305	5.02538	-0.154191	0.880226	0.916097	-6.8263
hsa-miR-873-3p	0.01694	-2.36809	0.147149	0.885652	0.920782	-6.82744
hsa-miR-3150b-3p	0.0164394	-2.52971	0.134674	0.89528	0.929821	-6.82933
hsa-miR-616-5p	-0.0380407	2.19383	-0.127325	0.90096	0.933675	-6.83036
hsa-miR-3690	-0.0210016	-2.30187	-0.127057	0.901167	0.933675	-6.8304
hsa-miR-6133	-0.0246905	-2.03734	-0.126235	0.901802	0.933675	-6.83051
hsa-miR-4449	-0.016682	-1.1865	-0.12421	0.903369	0.934325	-6.83079
hsa-miR-374a-3p	-0.0243965	-1.86765	-0.112001	0.912821	0.943123	-6.83234
hsa-miR-22-5p	0.0290817	0.0745546	0.110727	0.913809	0.943164	-6.83249
hsa-let-7e-5p	-0.0367959	0.659378	-0.109263	0.914944	0.943358	-6.83266
hsa-miR-6836-3p	0.019024	-1.57017	0.106983	0.916711	0.943705	-6.83293
hsa-miR-211-5p	-0.0205966	-1.69314	-0.106384	0.917175	0.943705	-6.833
hsa-let-7g-5p	-0.0413816	6.48762	-0.101113	0.921264	0.945735	-6.83359
hsa-miR-4659b-3p	0.0117268	-1.74039	0.100607	0.921656	0.945735	-6.83364
hsa-miR-301a-5p	0.0234936	0.460062	0.100168	0.921996	0.945735	-6.83369
hsa-miR-3163	0.0214132	-2.07465	0.0960845	0.925166	0.946916	-6.83412
hsa-miR-128-3p	0.0319425	4.9895	0.096047	0.925195	0.946916	-6.83412
hsa-miR-576-3p	0.0193967	-1.60736	0.09501	0.926	0.946916	-6.83423
hsa-miR-148b-5p	0.0245369	2.01062	0.0921286	0.928237	0.947371	-6.83452
hsa-miR-5001-3p	0.0335103	0.610161	0.0912973	0.928883	0.947371	-6.8346
hsa-miR-3178	-0.0414272	0.509003	-0.0907613	0.929299	0.947371	-6.83466
hsa-miR-15a-5p	-0.0446433	4.62776	-0.0893517	0.930394	0.947517	-6.83479
hsa-miR-548e-5p	0.0235757	-0.804547	0.0877558	0.931633	0.947811	-6.83495
hsa-miR-23b-3p	-0.0127098	3.13607	-0.0803019	0.937426	0.952059	-6.83562
hsa-miR-6877-5p	0.0101905	-2.94953	0.0790133	0.938428	0.952059	-6.83573
hsa-miR-638	-0.0190814	-1.39563	-0.0786935	0.938677	0.952059	-6.83576
hsa-miR-3074-5p	-0.0159727	-0.0336225	-0.0714151	0.944337	0.956826	-6.83635
hsa-miR-100-5p	-0.0488029	5.95604	-0.0661825	0.948409	0.959975	-6.83673
hsa-miR-6505-3p	0.00781869	-2.44729	0.0505859	0.960554	0.971281	-6.83772
hsa-miR-183-3p	-0.0133074	-0.42878	-0.0427255	0.966679	0.976181	-6.83811
hsa-miR-7849-3p	0.0036504	-2.64811	0.0418517	0.96736	0.976181	-6.83815
hsa-miR-6851-5p	-0.0120649	-1.10729	-0.0392562	0.969383	0.976967	-6.83826
hsa-miR-889-3p	0.00571958	-2.61401	0.0383354	0.970101	0.976967	-6.8383
hsa-miR-584-3p	0.00724361	-0.368848	0.0295244	0.97697	0.982869	-6.83862
hsa-miR-505-3p	-0.00748884	0.476082	-0.0282878	0.977935	0.982869	-6.83866
hsa-miR-629-5p	-0.00526865	3.5793	-0.0216585	0.983105	0.986089	-6.83884
hsa-miR-877-5p	-0.004363	0.00185926	-0.0216409	0.983118	0.986089	-6.83884
hsa-miR-5695	-0.0052028	0.312758	-0.0183074	0.985718	0.987646	-6.83891
hsa-miR-6883-5p	0.00367079	-1.75619	0.0171081	0.986654	0.987646	-6.83894
hsa-miR-16-5p	0.000537785	10.9012	0.00117862	0.999081	0.999081	-6.83909

## Sheet: Sheet1
			logFC
	hsa-miR-10a-5p		6.83057
	hsa-miR-146b-5p		2.10744
	hsa-miR-181a-3p		2.26616
	hsa-miR-155-5p		2.54015
	hsa-miR-199b-5p		1.60877
	hsa-miR-24-3p		1.56728
	hsa-miR-19b-3p		1.3733
	hsa-miR-425-5p		-0.711429
	hsa-let-7a-3p		1.32595
	hsa-miR-4301		-1.55476
	hsa-miR-181a-2-3p		-0.758535
	hsa-miR-335-5p		1.18494
	hsa-miR-10b-5p		1.40651
	hsa-miR-328-3p		-1.38032
	hsa-miR-142-3p		1.75522
	hsa-miR-3615		-1.29978
	hsa-miR-23a-3p		1.48415
	hsa-miR-27a-3p		2.28239
	hsa-miR-181b-5p		1.32535
	hsa-miR-125b-2-3p		1.25825
	hsa-miR-29b-3p		1.22495
	hsa-miR-21-3p		1.87088
	hsa-miR-30e-3p		1.32271
	hsa-miR-10a-3p		1.35982
	hsa-miR-500a-3p		0.48185
	hsa-miR-451a		0.981369
	hsa-miR-92a-3p		-0.730022
	hsa-miR-4732-3p		-1.27012
	hsa-miR-223-3p		0.891957
	hsa-miR-371b-5p		0.521138
	hsa-miR-582-3p		1.34337
	hsa-miR-106b-3p		-0.677685
	hsa-miR-3200-5p		-0.911068
	hsa-miR-486-5p		-1.01073
	hsa-miR-339-5p		0.654592
	hsa-miR-3688-3p		1.05404
	hsa-miR-4685-3p		-1.35783
	hsa-miR-28-5p		1.371
	hsa-miR-378c		0.652454
	hsa-miR-29a-3p		1.22359
	hsa-miR-181b-3p		0.360659
	hsa-miR-338-3p		0.918728
	hsa-miR-199a-5p		-0.542008
	hsa-miR-6503-3p		1.37488
	hsa-miR-361-3p		-0.564972
	hsa-miR-1307-5p		0.949864
	hsa-miR-3605-3p		-0.866437
	hsa-miR-340-5p		1.84442
	hsa-miR-6511b-3p		-0.768444
	hsa-miR-1910-5p		0.295654
	hsa-miR-6882-5p		0.286345
	hsa-miR-3667-5p		0.285098
	hsa-miR-195-5p		0.287016
	hsa-miR-548al		0.268147
	hsa-miR-3922-3p		0.279184
	hsa-miR-532-3p		-0.726696
	hsa-miR-3940-3p		-0.886685
	hsa-miR-484		-0.96166
	hsa-miR-574-3p		-0.782318
	hsa-miR-23a-5p		0.83052
	hsa-miR-222-3p		0.996724
	hsa-miR-769-5p		0.98688
	hsa-miR-378d		0.407413
